# Supplementary material for: Proteomic Profiles in Acute Respiratory Distress Syndrome Differentiates Survivors from Non-Survivors
Source: PLoS One. 2014 Oct 7;9(10):e109713. doi: 10.1371/journal.pone.0109713 (PMC4188744; doi:10.1371/journal.pone.0109713)
Supplement: Table S2 — Differentially expressed proteins between early phase survivors and non survivors. (XLSX) [file pone.0109713.s002.xlsx]

## Sheet: Index
Worksheet tab name	Description
FDR q-values	List of 506 proteins with FDR q-values and the associated fold change when early phase survivors were compared to early phase non-survivors
Proteins with q-value < 5%	165 proteins that are differentially expressed in early phase suvivors are compared to non-survivors, FDR q-value cutoff ≤ 5%
High in Non-Survivor	87 proteins that are more abundant in early phase non-survivors comapred to early phase survivors
High in Survivors	78 proteins that are more abudant in early phase survivors when compared to early phase non-survivors
GO Non-Survivor	Functional Annotation Clustering of the proteins more abundant in non-suvivors to identify ontologes activated in non-survivors
GO survivors	Functional Annotation Clustering of the proteins more abundant in survivors to identify ontolgies activated in surviovrs

## Sheet: FDR Q-values
N	Unused	Total	%Cov	%Cov(50)	%Cov(95)	Accession	Name	Species	Peptides (95%)	115:114	PVal 115:114	Q-value 115:114	EF 115:114	LowerCI 115:114	UpperCI 115:114
3	171.21	171.57	53.24	47.87	41.86	tr|B4E1Z4|B4E1Z4_HUMAN	Complement factor B OS=Homo sapiens GN=CFB PE=2 SV=1	HUMAN	120	1.0198	0.736124	0.305	1.12424	0.907104	1.14651
4	170.25	170.3	84.38	72.77	63.39	tr|G3V5I3|G3V5I3_HUMAN	Alpha-1-antichymotrypsin OS=Homo sapiens GN=SERPINA3 PE=3 SV=1	HUMAN	236	1.01316	0.9094	0.343	1.26347	0.801881	1.2801
5	156.68	156.68	63.1	54.46	52.96	sp|P00450|CERU_HUMAN	Ceruloplasmin OS=Homo sapiens GN=CP PE=1 SV=1	HUMAN	116	0.843558	0.0242811	0.0328	1.15818	0.72835	0.97699
7	137.82	137.82	61.98	57.92	53.94	sp|P08603|CFAH_HUMAN	Complement factor H OS=Homo sapiens GN=CFH PE=1 SV=4	HUMAN	104	0.631855	5.65e-09	1.03e-07	1.13055	0.558893	0.714341
8	131.49	131.67	52.97	42.11	31.73	sp|Q09666|AHNK_HUMAN	Neuroblast differentiation-associated protein AHNAK OS=Homo sapiens GN=AHNAK PE=1 SV=2	HUMAN	123	0.836164	4.26e-05	0.000221	1.08459	0.770952	0.906892
10	117.94	118.11	69.44	61.25	52.69	sp|P06396|GELS_HUMAN	Gelsolin OS=Homo sapiens GN=GSN PE=1 SV=1	HUMAN	96	1.1354	0.187762	0.134	1.2116	0.937102	1.37565
11	113.6	113.6	73.16	65.8	61.26	sp|P02790|HEMO_HUMAN	Hemopexin OS=Homo sapiens GN=HPX PE=1 SV=2	HUMAN	125	0.301355	2.55e-15	2.21e-13	1.18448	0.254419	0.35695
13	108.37	108.7	33.6	27.2	25.51	tr|Q5HY54|Q5HY54_HUMAN	Filamin-A OS=Homo sapiens GN=FLNA PE=2 SV=1	HUMAN	62	1.30876	0.000140771	0.000586	1.13973	1.14831	1.49163
15	103.62	103.8	60.99	53.53	49.35	sp|P01833|PIGR_HUMAN	Polymeric immunoglobulin receptor OS=Homo sapiens GN=PIGR PE=1 SV=4	HUMAN	106	2.16866	2.47e-08	3.94e-07	1.22452	1.77104	2.65556
16	101.44	101.44	82.13	75.47	73.33	sp|P60709|ACTB_HUMAN	Actin, cytoplasmic 1 OS=Homo sapiens GN=ACTB PE=1 SV=1	HUMAN	86	1.44042	0.0318794	0.0399	1.38971	1.03649	2.00176
17	95.18	96	17.21	15.25	12.51	tr|E9PBJ0|E9PBJ0_HUMAN	Mucin-5B OS=Homo sapiens GN=MUC5B PE=4 SV=1	HUMAN	71	2.78802	1.5e-09	3.45e-08	1.28978	2.16163	3.59592
19	93.03	93.28	38.01	29.08	23.21	sp|P35579|MYH9_HUMAN	Myosin-9 OS=Homo sapiens GN=MYH9 PE=1 SV=4	HUMAN	55	1.2692	4.57e-05	0.000234	1.11322	1.14012	1.4129
20	92.26	93.03	37.33	29.82	25.69	tr|B0V2C8|B0V2C8_HUMAN	C4d-A OS=Homo sapiens GN=C4A PE=4 SV=1	HUMAN	54	0.667077	0.000148356	0.000601	1.21458	0.549226	0.810216
21	88.38	90.08	87.34	75.95	71.73	sp|P02774|VTDB_HUMAN	Vitamin D-binding protein OS=Homo sapiens GN=GC PE=1 SV=1	HUMAN	104	0.515869	3.8e-09	7.37e-08	1.18142	0.436652	0.609459
22	83.97	107.15	69.35	65.82	61.58	tr|E7ER44|E7ER44_HUMAN	Lactoferroxin-C OS=Homo sapiens GN=LTF PE=4 SV=1	HUMAN	91	1.1528	0.0199782	0.0283	1.12588	1.02391	1.29792
23	82.85	83.16	33.61	28.58	23.39	tr|E9PE77|E9PE77_HUMAN	Ugl-Y3 OS=Homo sapiens GN=FN1 PE=4 SV=1	HUMAN	47	0.784413	0.00155576	0.00407	1.15488	0.679214	0.905906
24	81.79	81.91	66.55	58.93	50.78	sp|P26038|MOES_HUMAN	Moesin OS=Homo sapiens GN=MSN PE=1 SV=3	HUMAN	51	1.71284	1.86e-05	0.000118	1.24392	1.37697	2.13065
26	73.53	85.9	22.72	18.89	16.54	sp|P98088|MUC5A_HUMAN	Mucin-5AC (Fragments) OS=Homo sapiens GN=MUC5AC PE=1 SV=3	HUMAN	70	2.04489	1.13e-05	7.56e-05	1.32678	1.54124	2.71312
28	65.85	65.97	40.96	34.22	31.66	tr|B7ZKJ8|B7ZKJ8_HUMAN	ITIH4 protein OS=Homo sapiens GN=ITIH4 PE=2 SV=1	HUMAN	52	0.469274	2.13e-12	6.55e-11	1.08816	0.431255	0.510644
29	63.82	64.19	63.64	56.46	49.6	tr|E9PKE3|E9PKE3_HUMAN	Heat shock cognate 71 kDa protein OS=Homo sapiens GN=HSPA8 PE=3 SV=1	HUMAN	48	1.78402	0.00672977	0.0119	1.4538	1.22715	2.5936
31	59.44	59.88	67.67	56.03	47.84	sp|P01008|ANT3_HUMAN	Antithrombin-III OS=Homo sapiens GN=SERPINC1 PE=1 SV=1	HUMAN	42	0.164159	1.18e-15	1.45e-13	1.20479	0.136255	0.197778
32	59.3	59.81	66.31	55.79	51.5	sp|P08670|VIME_HUMAN	Vimentin OS=Homo sapiens GN=VIM PE=1 SV=4	HUMAN	47	1.01573	0.797371	0.316	1.13169	0.897532	1.1495
33	57.43	57.43	82.31	82.31	70.75	sp|P68871|HBB_HUMAN	Hemoglobin subunit beta OS=Homo sapiens GN=HBB PE=1 SV=2	HUMAN	49	0.36817	0.0123161	0.0191	2.09585	0.175666	0.771629
34	57.27	57.48	52.48	47.73	41.53	sp|Q8TDL5|BPIB1_HUMAN	BPI fold-containing family B member 1 OS=Homo sapiens GN=BPIFB1 PE=2 SV=1	HUMAN	40	3.53468	0.000138133	0.000585	1.53467	2.30322	5.42458
35	56.1	57.64	17.39	8.464	5.127	sp|Q15149-8|PLEC_HUMAN	Isoform 8 of Plectin OS=Homo sapiens GN=PLEC	HUMAN	27	1.12697	0.236604	0.155	1.2249	0.920051	1.38043
36	54.76	54.79	53.91	47.05	42.74	sp|P13796|PLSL_HUMAN	Plastin-2 OS=Homo sapiens GN=LCP1 PE=1 SV=6	HUMAN	41	1.18347	0.210818	0.144	1.31358	0.900952	1.55459
37	54.46	54.55	79.84	75.81	66.13	sp|P06753-2|TPM3_HUMAN	Isoform 2 of Tropomyosin alpha-3 chain OS=Homo sapiens GN=TPM3	HUMAN	36	1.23748	0.0837421	0.0787	1.28253	0.964874	1.5871
38	54.18	54.49	68.79	63.42	63.42	sp|P25311|ZA2G_HUMAN	Zinc-alpha-2-glycoprotein OS=Homo sapiens GN=AZGP1 PE=1 SV=2	HUMAN	67	0.458232	1.3e-14	7.98e-13	1.11271	0.411816	0.509878
40	52.87	52.92	100	100	94.62	sp|P05109|S10A8_HUMAN	Protein S100-A8 OS=Homo sapiens GN=S100A8 PE=1 SV=1	HUMAN	66	1.58587	1.32e-06	1.31e-05	1.13564	1.39645	1.80098
41	51.73	54.18	47.65	38.02	32.22	sp|P00747|PLMN_HUMAN	Plasminogen OS=Homo sapiens GN=PLG PE=1 SV=2	HUMAN	34	0.34597	1.21e-12	4.06e-11	1.16592	0.296735	0.403374
42	50.8	51.27	68.43	57.6	48.85	sp|P06733|ENOA_HUMAN	Alpha-enolase OS=Homo sapiens GN=ENO1 PE=1 SV=2	HUMAN	33	1.51177	0.0338334	0.0414	1.45703	1.03757	2.20269
43	50.38	50.69	54.99	47.08	46.89	sp|P14618|KPYM_HUMAN	Pyruvate kinase isozymes M1/M2 OS=Homo sapiens GN=PKM PE=1 SV=4	HUMAN	34	1.39033	0.0541277	0.0578	1.39972	0.993289	1.94607
45	49.41	49.45	57.18	54.31	44.5	sp|P36955|PEDF_HUMAN	Pigment epithelium-derived factor OS=Homo sapiens GN=SERPINF1 PE=1 SV=4	HUMAN	30	1.5081	0.00022635	0.00086	1.19623	1.26071	1.80403
46	47.41	47.81	37.36	31.63	28.55	sp|P02452|CO1A1_HUMAN	Collagen alpha-1(I) chain OS=Homo sapiens GN=COL1A1 PE=1 SV=5	HUMAN	36	1.75277	0.0225542	0.031	1.5828	1.10739	2.77429
48	46.43	46.47	59.94	59.94	53.6	sp|P02750|A2GL_HUMAN	Leucine-rich alpha-2-glycoprotein OS=Homo sapiens GN=LRG1 PE=1 SV=2	HUMAN	41	0.564026	2.57e-08	3.94e-07	1.10324	0.511244	0.622258
49	46.32	64.37	61.95	52.05	43.52	sp|P15311|EZRI_HUMAN	Ezrin OS=Homo sapiens GN=EZR PE=1 SV=4	HUMAN	38	2.15508	1.38e-07	1.74e-06	1.229	1.75353	2.64859
50	46.06	46.12	71.08	64.71	60.78	tr|E9PK25|E9PK25_HUMAN	Cofilin-1 OS=Homo sapiens GN=CFL1 PE=4 SV=1	HUMAN	35	1.4627	0.158883	0.119	1.74461	0.838408	2.55183
51	46.02	46.02	93.86	93.86	86.84	sp|P06702|S10A9_HUMAN	Protein S100-A9 OS=Homo sapiens GN=S100A9 PE=1 SV=1	HUMAN	123	1.51178	0.00289822	0.00665	1.28141	1.17978	1.93721
52	45.27	45.49	71.21	61.3	57.89	sp|P12429|ANXA3_HUMAN	Annexin A3 OS=Homo sapiens GN=ANXA3 PE=1 SV=3	HUMAN	31	0.895409	0.255009	0.161	1.21942	0.734289	1.09188
53	45.2	45.33	39.51	26.77	22.38	sp|P13671|CO6_HUMAN	Complement component C6 OS=Homo sapiens GN=C6 PE=1 SV=3	HUMAN	26	0.796436	0.00501143	0.01	1.16562	0.683271	0.928344
54	45.15	45.39	83.1	79.58	71.13	sp|P69905|HBA_HUMAN	Hemoglobin subunit alpha OS=Homo sapiens GN=HBA1 PE=1 SV=2	HUMAN	51	0.279806	0.000536854	0.00169	1.59236	0.175717	0.445553
55	43.51	44.51	55.97	52.22	48.95	sp|P01042-2|KNG1_HUMAN	Isoform LMW of Kininogen-1 OS=Homo sapiens GN=KNG1	HUMAN	39	0.243902	0.000815318	0.00244	1.38299	0.176359	0.337314
57	42.68	43.04	34.04	22.22	19.84	sp|P18206|VINC_HUMAN	Vinculin OS=Homo sapiens GN=VCL PE=1 SV=4	HUMAN	21	1.77433	3.96e-06	3.31e-05	1.21295	1.46281	2.15218
58	41.24	41.24	70.8	65.78	52.8	sp|P07355|ANXA2_HUMAN	Annexin A2 OS=Homo sapiens GN=ANXA2 PE=1 SV=2	HUMAN	25	0.810255	0.00894917	0.0151	1.16113	0.697815	0.940812
59	39.91	40.09	55.11	50.85	43.47	sp|P02760|AMBP_HUMAN	Protein AMBP OS=Homo sapiens GN=AMBP PE=1 SV=1	HUMAN	32	0.392632	5.55e-05	0.00028	1.43177	0.274227	0.56216
62	38.11	38.15	53.33	47.47	36.77	sp|P04217|A1BG_HUMAN	Alpha-1B-glycoprotein OS=Homo sapiens GN=A1BG PE=1 SV=4	HUMAN	27	0.208952	0.0387618	0.0451	4.10857	0.0508575	0.858492
63	37.83	38.02	45.36	33.47	26.23	sp|P07900|HS90A_HUMAN	Heat shock protein HSP 90-alpha OS=Homo sapiens GN=HSP90AA1 PE=1 SV=5	HUMAN	23	1.06237	0.515895	0.243	1.24937	0.850327	1.32729
65	37.45	37.47	78.5	62.5	54.5	tr|H9KV70|H9KV70_HUMAN	Neutrophil gelatinase-associated lipocalin OS=Homo sapiens GN=LCN2 PE=3 SV=1	HUMAN	48	2.51946	5.62e-05	0.00028	1.44248	1.74662	3.63426
66	37.16	38.06	42.91	32.98	28.09	sp|Q9P2E9|RRBP1_HUMAN	Ribosome-binding protein 1 OS=Homo sapiens GN=RRBP1 PE=1 SV=4	HUMAN	27	0.733676	0.0850914	0.0788	1.42915	0.513365	1.04853
69	36.7	36.87	45.11	36.93	33.13	sp|P10909-2|CLUS_HUMAN	Isoform 2 of Clusterin OS=Homo sapiens GN=CLU	HUMAN	34	0.645132	2.74e-05	0.000164	1.17046	0.551177	0.755102
70	36.61	38.82	26.9	19.64	17.04	sp|Q86VB7|C163A_HUMAN	Scavenger receptor cysteine-rich type 1 protein M130 OS=Homo sapiens GN=CD163 PE=1 SV=2	HUMAN	22	1.30564	0.0443714	0.0497	1.29588	1.00753	1.69195
71	36.5	37.39	49.07	39.79	31.13	sp|P01019|ANGT_HUMAN	Angiotensinogen OS=Homo sapiens GN=AGT PE=1 SV=1	HUMAN	26	0.810429	0.207528	0.143	1.42401	0.569118	1.15406
72	36.35	36.38	46.38	43.89	35.16	sp|Q8NBJ4|GOLM1_HUMAN	Golgi membrane protein 1 OS=Homo sapiens GN=GOLM1 PE=1 SV=1	HUMAN	22	1.6936	0.00575804	0.0111	1.42693	1.18688	2.41665
73	36.09	36.09	66.09	55.36	48.99	sp|P02749|APOH_HUMAN	Beta-2-glycoprotein 1 OS=Homo sapiens GN=APOH PE=1 SV=3	HUMAN	31	0.212378	1.37e-06	1.33e-05	1.40445	0.151217	0.298274
74	35.91	35.96	89.87	79.3	73.13	sp|P80723|BASP1_HUMAN	Brain acid soluble protein 1 OS=Homo sapiens GN=BASP1 PE=1 SV=2	HUMAN	28	1.44038	0.0651882	0.0654	1.48082	0.972693	2.13294
75	35.61	35.86	44.22	37.4	27.58	tr|E7EPA7|E7EPA7_HUMAN	Transketolase OS=Homo sapiens GN=TKT PE=4 SV=1	HUMAN	23	1.05948	0.581916	0.261	1.24593	0.850352	1.32004
76	35.19	35.35	67.76	60.9	53.13	sp|P04406|G3P_HUMAN	Glyceraldehyde-3-phosphate dehydrogenase OS=Homo sapiens GN=GAPDH PE=1 SV=3	HUMAN	24	2.01224	0.00479874	0.00972	1.54037	1.30634	3.09958
77	35.01	35.39	43.09	37.62	31.51	sp|P00734|THRB_HUMAN	Prothrombin OS=Homo sapiens GN=F2 PE=1 SV=2	HUMAN	25	0.567473	4.72e-06	3.87e-05	1.1781	0.481684	0.668543
79	34.49	34.62	51.38	40.16	31.5	sp|P07237|PDIA1_HUMAN	Protein disulfide-isomerase OS=Homo sapiens GN=P4HB PE=1 SV=3	HUMAN	19	0.987161	0.89807	0.34	1.23427	0.799795	1.21842
80	33.83	33.83	50.47	38.52	31.5	sp|P04040|CATA_HUMAN	Catalase OS=Homo sapiens GN=CAT PE=1 SV=3	HUMAN	21	0.676087	0.0027264	0.0064	1.26225	0.535622	0.85339
81	33.36	33.42	35.11	28.94	23.49	sp|P10643|CO7_HUMAN	Complement component C7 OS=Homo sapiens GN=C7 PE=1 SV=2	HUMAN	18	1.05116	0.4979	0.237	1.1636	0.903362	1.22313
82	32.87	33.18	41.54	33.68	29.4	sp|Q08380|LG3BP_HUMAN	Galectin-3-binding protein OS=Homo sapiens GN=LGALS3BP PE=1 SV=1	HUMAN	25	1.14087	0.176271	0.129	1.22358	0.932404	1.39595
83	32.45	32.54	46.41	37.57	31.12	tr|E9PGN7|E9PGN7_HUMAN	Plasma protease C1 inhibitor OS=Homo sapiens GN=SERPING1 PE=3 SV=1	HUMAN	20	0.60345	0.00702902	0.0123	1.40001	0.431031	0.844838
84	31.32	31.52	71.65	66.28	59.39	sp|P00915|CAH1_HUMAN	Carbonic anhydrase 1 OS=Homo sapiens GN=CA1 PE=1 SV=2	HUMAN	21	0.443574	0.0034953	0.00763	1.58177	0.280429	0.701632
85	30.99	31.12	37.22	32.33	31.02	sp|P05362|ICAM1_HUMAN	Intercellular adhesion molecule 1 OS=Homo sapiens GN=ICAM1 PE=1 SV=2	HUMAN	17	1.1131	0.409212	0.214	1.32316	0.841244	1.47282
86	30.73	30.77	28.99	21.07	18.26	sp|P05164|PERM_HUMAN	Myeloperoxidase OS=Homo sapiens GN=MPO PE=1 SV=1	HUMAN	25	0.5907	0.000994291	0.00284	1.29816	0.45503	0.766821
87	30.27	30.53	76.92	76.92	76.92	sp|P11684|UTER_HUMAN	Uteroglobin OS=Homo sapiens GN=SCGB1A1 PE=1 SV=1	HUMAN	46	6.22315	0.00522103	0.0104	2.84607	2.18658	17.7115
89	29.87	34.33	40.55	30.46	27.69	tr|Q6UYC3|Q6UYC3_HUMAN	Lamin A/C OS=Homo sapiens GN=LMNA PE=2 SV=1	HUMAN	18	1.00224	0.975926	0.358	1.16804	0.858051	1.17066
90	29.61	29.83	54.08	47.55	46.2	tr|J3KPS3|J3KPS3_HUMAN	Fructose-bisphosphate aldolase OS=Homo sapiens GN=ALDOA PE=3 SV=1	HUMAN	22	1.30251	0.158122	0.118	1.46833	0.88707	1.91251
91	29.13	32.19	47.11	38.44	32.08	sp|P04083|ANXA1_HUMAN	Annexin A1 OS=Homo sapiens GN=ANXA1 PE=1 SV=2	HUMAN	20	1.33809	0.000389543	0.00132	1.13618	1.17771	1.52031
92	28.92	29.84	15.39	9.681	7.123	sp|Q9Y490|TLN1_HUMAN	Talin-1 OS=Homo sapiens GN=TLN1 PE=1 SV=3	HUMAN	17	0.945303	0.798113	0.316	1.58466	0.596535	1.49798
93	28.66	29.45	21.54	11.99	9.308	sp|P01031|CO5_HUMAN	Complement C5 OS=Homo sapiens GN=C5 PE=1 SV=4	HUMAN	16	0.660809	0.000110306	0.000483	1.17827	0.560829	0.778614
94	28.3	28.45	31.12	27.58	26.73	sp|P14780|MMP9_HUMAN	Matrix metalloproteinase-9 OS=Homo sapiens GN=MMP9 PE=1 SV=3	HUMAN	17	1.84281	0.00647288	0.0118	1.49931	1.22911	2.76295
95	28.03	28.12	97.73	93.18	81.82	sp|P62328|TYB4_HUMAN	Thymosin beta-4 OS=Homo sapiens GN=TMSB4X PE=1 SV=2	HUMAN	30	2.65357	0.00915322	0.0153	1.67394	1.58523	4.44191
96	27.86	28.16	61.19	59.09	52.8	sp|P60174|TPIS_HUMAN	Triosephosphate isomerase OS=Homo sapiens GN=TPI1 PE=1 SV=3	HUMAN	18	1.63137	0.000850798	0.00251	1.26158	1.29312	2.0581
97	27.72	27.9	26.33	21.49	17.05	sp|P02461|CO3A1_HUMAN	Collagen alpha-1(III) chain OS=Homo sapiens GN=COL3A1 PE=1 SV=4	HUMAN	22	1.92351	0.00567328	0.011	1.3993	1.37463	2.69158
98	27.52	27.89	12.17	8.88	6.428	sp|Q8WXI7|MUC16_HUMAN	Mucin-16 OS=Homo sapiens GN=MUC16 PE=1 SV=2	HUMAN	24	1.4271	0.0495504	0.0541	1.42601	1.00076	2.03505
99	27.48	27.53	81.08	75.68	60.14	sp|P61626|LYSC_HUMAN	Lysozyme C OS=Homo sapiens GN=LYZ PE=1 SV=1	HUMAN	46	4.28626	6.91e-06	5.2e-05	1.38613	3.09224	5.94134
100	27.3	41.48	56.27	45.87	35.47	sp|P11021|GRP78_HUMAN	78 kDa glucose-regulated protein OS=Homo sapiens GN=HSPA5 PE=1 SV=2	HUMAN	26	1.32727	0.0556979	0.0588	1.33757	0.992295	1.77532
101	26.85	28.33	67.66	58.71	49.75	sp|P52566|GDIR2_HUMAN	Rho GDP-dissociation inhibitor 2 OS=Homo sapiens GN=ARHGDIB PE=1 SV=3	HUMAN	19	1.52355	0.00217281	0.00534	1.22278	1.24597	1.86297
102	26.58	26.86	84.29	69.29	69.29	sp|P07737|PROF1_HUMAN	Profilin-1 OS=Homo sapiens GN=PFN1 PE=1 SV=2	HUMAN	20	1.93047	0.0172193	0.025	1.66649	1.15841	3.2171
103	26.57	26.72	37.96	34.92	26.9	sp|Q02818|NUCB1_HUMAN	Nucleobindin-1 OS=Homo sapiens GN=NUCB1 PE=1 SV=4	HUMAN	13	1.06221	0.545839	0.251	1.23754	0.858321	1.31452
104	26.41	26.43	74.87	72.73	72.73	tr|H0Y7A7|H0Y7A7_HUMAN	Calmodulin (Fragment) OS=Homo sapiens GN=CALM2 PE=4 SV=1	HUMAN	26	1.20071	0.319634	0.187	1.49759	0.801763	1.79818
105	26.06	26.06	73.37	61.31	50.25	tr|Q5VY30|Q5VY30_HUMAN	Plasma retinol-binding protein(1-182) OS=Homo sapiens GN=RBP4 PE=2 SV=1	HUMAN	17	0.370415	0.00314038	0.00706	1.70452	0.217313	0.631381
106	26.03	28.14	49.16	45.81	45.53	sp|O14745|NHRF1_HUMAN	Na(+)/H(+) exchange regulatory cofactor NHE-RF1 OS=Homo sapiens GN=SLC9A3R1 PE=1 SV=4	HUMAN	16	1.36937	0.00380785	0.00811	1.20189	1.13935	1.64583
107	26	26.25	16.74	11.14	8.866	tr|J3QSU6|J3QSU6_HUMAN	Tenascin OS=Homo sapiens GN=TNC PE=4 SV=1	HUMAN	13	1.37152	0.0276953	0.0366	1.31859	1.04014	1.80848
109	25.59	25.95	37.21	28.98	19.68	sp|P02748|CO9_HUMAN	Complement component C9 OS=Homo sapiens GN=C9 PE=1 SV=2	HUMAN	19	0.908644	0.267877	0.166	1.19682	0.759213	1.08749
110	25	27.17	38.15	34.6	31.61	sp|P02765|FETUA_HUMAN	Alpha-2-HS-glycoprotein OS=Homo sapiens GN=AHSG PE=1 SV=1	HUMAN	20	0.213504	2.29e-07	2.56e-06	1.24861	0.170993	0.266583
111	24.93	25.03	40.53	33.5	30.58	sp|P07339|CATD_HUMAN	Cathepsin D OS=Homo sapiens GN=CTSD PE=1 SV=1	HUMAN	16	1.28954	0.0705555	0.0697	1.32309	0.974641	1.70619
112	24.88	24.94	52.66	46.75	44.67	sp|P51884|LUM_HUMAN	Lumican OS=Homo sapiens GN=LUM PE=1 SV=2	HUMAN	26	1.1163	0.0552749	0.0587	1.11973	0.996941	1.24996
113	24.61	24.68	58.92	47.77	39.49	sp|P10451|OSTP_HUMAN	Osteopontin OS=Homo sapiens GN=SPP1 PE=1 SV=1	HUMAN	20	2.23825	0.00427017	0.00889	1.58191	1.4149	3.54072
114	24.54	24.66	77.78	70	70	sp|P06703|S10A6_HUMAN	Protein S100-A6 OS=Homo sapiens GN=S100A6 PE=1 SV=1	HUMAN	17	2.18833	0.015034	0.0224	1.78339	1.22707	3.90264
115	24.12	24.16	71.43	54.62	53.78	sp|P61769|B2MG_HUMAN	Beta-2-microglobulin OS=Homo sapiens GN=B2M PE=1 SV=1	HUMAN	23	1.01322	0.887323	0.338	1.31168	0.772465	1.32902
116	24.09	24.13	32.57	30.67	29.14	sp|P04196|HRG_HUMAN	Histidine-rich glycoprotein OS=Homo sapiens GN=HRG PE=1 SV=1	HUMAN	17	0.343161	4.52e-07	4.76e-06	1.20854	0.283946	0.414725
117	24	24.48	66.48	58.52	53.98	sp|Q9BW30|TPPP3_HUMAN	Tubulin polymerization-promoting protein family member 3 OS=Homo sapiens GN=TPPP3 PE=1 SV=1	HUMAN	15	0.635414	0.000217589	0.000844	1.21347	0.523635	0.771054
118	23.89	23.96	31.16	26.88	21.58	sp|P07357|CO8A_HUMAN	Complement component C8 alpha chain OS=Homo sapiens GN=C8A PE=1 SV=2	HUMAN	13	0.794324	0.00022586	0.00086	1.09892	0.722819	0.872901
119	23.83	23.83	21.57	18.3	17.32	tr|H3BMA1|H3BMA1_HUMAN	Mesothelin, cleaved form OS=Homo sapiens GN=MSLN PE=4 SV=1	HUMAN	14	1.62973	0.0118498	0.0189	1.42104	1.14686	2.31592
120	23.64	23.93	28.98	22.39	17.12	sp|P19827|ITIH1_HUMAN	Inter-alpha-trypsin inhibitor heavy chain H1 OS=Homo sapiens GN=ITIH1 PE=1 SV=3	HUMAN	14	0.57702	9.79e-07	1e-05	1.13257	0.509477	0.653516
121	23.1	23.39	31.52	23.8	19.02	sp|Q32MZ4-3|LRRF1_HUMAN	Isoform 3 of Leucine-rich repeat flightless-interacting protein 1 OS=Homo sapiens GN=LRRFIP1	HUMAN	13	0.79538	0.0518418	0.056	1.26	0.631253	1.00218
122	22.96	23.25	31.6	24.08	22.54	tr|F5H5D3|F5H5D3_HUMAN	Tubulin alpha-1C chain OS=Homo sapiens GN=TUBA1C PE=3 SV=1	HUMAN	14	0.783432	0.350702	0.196	1.90004	0.412324	1.48855
123	22.93	23.18	15.11	10.3	7.692	sp|P22897|MRC1_HUMAN	Macrophage mannose receptor 1 OS=Homo sapiens GN=MRC1 PE=1 SV=1	HUMAN	13	0.867625	0.0798871	0.0763	1.17522	0.738268	1.01965
124	22.88	23.14	72.79	72.79	72.79	sp|P02766|TTHY_HUMAN	Transthyretin OS=Homo sapiens GN=TTR PE=1 SV=1	HUMAN	17	0.140427	0.00432452	0.00895	1.74595	0.0804302	0.245178
125	22.86	22.89	44.33	37.73	32.19	sp|P30740|ILEU_HUMAN	Leukocyte elastase inhibitor OS=Homo sapiens GN=SERPINB1 PE=1 SV=1	HUMAN	14	1.55054	0.000247804	0.000922	1.19293	1.29977	1.84969
126	22.79	22.81	35.77	29.5	26.99	sp|P04004|VTNC_HUMAN	Vitronectin OS=Homo sapiens GN=VTN PE=1 SV=1	HUMAN	16	0.389463	0.000125002	0.000536	1.39541	0.279102	0.543462
127	22.74	23.98	25.44	21.55	18.34	sp|O00391|QSOX1_HUMAN	Sulfhydryl oxidase 1 OS=Homo sapiens GN=QSOX1 PE=1 SV=3	HUMAN	15	2.25045	0.000177721	0.000697	1.33028	1.69171	2.99374
128	22.56	22.56	48.44	42.19	42.19	sp|Q96KK5|H2A1H_HUMAN	Histone H2A type 1-H OS=Homo sapiens GN=HIST1H2AH PE=1 SV=3	HUMAN	21	0.704686	0.667985	0.288	10.4914	0.0671682	7.39312
129	22.55	22.55	70.2	54.69	46.12	sp|P63104|1433Z_HUMAN	14-3-3 protein zeta/delta OS=Homo sapiens GN=YWHAZ PE=1 SV=1	HUMAN	19	0.923055	0.784605	0.314	2.34595	0.393468	2.16544
130	22.13	23.04	58.85	50	40.27	sp|P16401|H15_HUMAN	Histone H1.5 OS=Homo sapiens GN=HIST1H1B PE=1 SV=3	HUMAN	15	1.12114	0.752917	0.309	3.91351	0.286479	4.38759
131	22.01	22.01	50	48.8	48.8	sp|P29966|MARCS_HUMAN	Myristoylated alanine-rich C-kinase substrate OS=Homo sapiens GN=MARCKS PE=1 SV=4	HUMAN	12	1.38919	0.0673501	0.0669	1.4376	0.966322	1.9971
132	21.76	21.79	40.29	38.13	25.9	sp|P27797|CALR_HUMAN	Calreticulin OS=Homo sapiens GN=CALR PE=1 SV=1	HUMAN	13	1.13008	0.407964	0.214	1.36731	0.826498	1.54516
133	21.7	24.67	47.19	41.99	33.33	sp|P68104|EF1A1_HUMAN	Elongation factor 1-alpha 1 OS=Homo sapiens GN=EEF1A1 PE=1 SV=1	HUMAN	16	1.27333	0.306706	0.182	1.67925	0.758274	2.13824
134	21.49	23.56	28.02	19.04	13.48	tr|Q5T985|Q5T985_HUMAN	Inter-alpha (Globulin) inhibitor H2 OS=Homo sapiens GN=ITIH2 PE=2 SV=1	HUMAN	12	0.627248	0.00195996	0.00488	1.2773	0.491072	0.801186
135	21.47	21.77	25.59	20.43	15.48	tr|B7TY16|B7TY16_HUMAN	Actinin alpha 1 isoform 3 OS=Homo sapiens GN=ACTN1 PE=2 SV=1	HUMAN	12	1.02458	0.825375	0.322	1.29406	0.791756	1.32586
137	21.02	22.61	37.26	36.26	25.49	sp|Q9UGM3|DMBT1_HUMAN	Deleted in malignant brain tumors 1 protein OS=Homo sapiens GN=DMBT1 PE=1 SV=2	HUMAN	24	1.99285	0.00671191	0.0119	1.55021	1.28554	3.08935
138	20.97	20.97	65.24	63.1	53.48	sp|P30086|PEBP1_HUMAN	Phosphatidylethanolamine-binding protein 1 OS=Homo sapiens GN=PEBP1 PE=1 SV=3	HUMAN	12	0.999611	0.998395	0.364	1.61589	0.618615	1.61526
139	20.94	21.19	48.68	32.13	26.38	sp|P00558|PGK1_HUMAN	Phosphoglycerate kinase 1 OS=Homo sapiens GN=PGK1 PE=1 SV=3	HUMAN	12	1.72633	0.000405886	0.00135	1.24252	1.38938	2.145
140	20.93	20.96	60.27	49.32	43.15	sp|P01034|CYTC_HUMAN	Cystatin-C OS=Homo sapiens GN=CST3 PE=1 SV=1	HUMAN	16	0.942087	0.613013	0.271	1.30552	0.721621	1.22991
141	20.79	20.87	59.06	46.85	42.52	sp|P18669|PGAM1_HUMAN	Phosphoglycerate mutase 1 OS=Homo sapiens GN=PGAM1 PE=1 SV=2	HUMAN	11	1.41673	0.0213811	0.03	1.32762	1.06712	1.88087
142	20.62	20.63	93.46	93.46	82.35	sp|P00441|SODC_HUMAN	Superoxide dismutase [Cu-Zn] OS=Homo sapiens GN=SOD1 PE=1 SV=?		15	0.948629	0.747869	0.308	1.44119	0.658226	1.36716
143	20.57	20.59	36.87	32.74	31.27	sp|P07858|CATB_HUMAN	Cathepsin B OS=Homo sapiens GN=CTSB PE=1 SV=3	HUMAN	14	1.05101	0.870715	0.333	2.00763	0.523506	2.11004
144	20.51	20.98	26.2	15.63	12.82	sp|P19338|NUCL_HUMAN	Nucleolin OS=Homo sapiens GN=NCL PE=1 SV=3	HUMAN	11	0.888539	0.367443	0.201	1.31882	0.673739	1.17182
145	19.98	22.18	45	35.31	32.19	sp|P08758|ANXA5_HUMAN	Annexin A5 OS=Homo sapiens GN=ANXA5 PE=1 SV=2	HUMAN	13	0.447017	0.000111398	0.000483	1.2085	0.369895	0.54022
146	19.87	19.94	55.56	48.61	45.83	sp|P23284|PPIB_HUMAN	Peptidyl-prolyl cis-trans isomerase B OS=Homo sapiens GN=PPIB PE=1 SV=2	HUMAN	12	1.59973	0.00762704	0.0131	1.3233	1.2089	2.11692
147	19.75	20.33	44.34	31.08	22.41	sp|P05543|THBG_HUMAN	Thyroxine-binding globulin OS=Homo sapiens GN=SERPINA7 PE=1 SV=2	HUMAN	15	0.692634	0.0257249	0.0343	1.36536	0.50729	0.945695
148	19.73	19.96	41.89	33.68	21.68	sp|Q01518|CAP1_HUMAN	Adenylyl cyclase-associated protein 1 OS=Homo sapiens GN=CAP1 PE=1 SV=5	HUMAN	11	1.58887	0.0318665	0.0399	1.51526	1.04858	2.40755
150	19.08	19.1	65.91	56.06	50	sp|P03973|SLPI_HUMAN	Antileukoproteinase OS=Homo sapiens GN=SLPI PE=1 SV=2	HUMAN	16	4.62122	2.75e-05	0.000164	1.4567	3.1724	6.73172
151	19	19	60.85	52.91	47.62	sp|Q13938|CAYP1_HUMAN	Calcyphosin OS=Homo sapiens GN=CAPS PE=1 SV=1	HUMAN	14	0.909001	0.200847	0.14	1.17329	0.774745	1.06652
152	18.93	19.24	33.33	21.47	15.47	tr|G5E9D3|G5E9D3_HUMAN	Calpastatin OS=Homo sapiens GN=CAST PE=4 SV=1	HUMAN	11	1.05712	0.690138	0.292	1.35192	0.78194	1.42914
153	18.93	19.02	21.93	19.58	16.45	tr|H0YB57|H0YB57_HUMAN	Pulmonary surfactant-associated protein B (Fragment) OS=Homo sapiens GN=SFTPB PE=4 SV=1	HUMAN	12	2.43184	0.0015898	0.00413	1.29178	1.88255	3.14141
154	18.83	20.7	29.5	22.99	19.31	sp|P31146|COR1A_HUMAN	Coronin-1A OS=Homo sapiens GN=CORO1A PE=1 SV=4	HUMAN	10	1.20223	0.43585	0.222	1.69402	0.709691	2.03661
156	18.72	18.79	60.14	44.59	44.59	tr|J3KMY5|J3KMY5_HUMAN	Epididymal secretory protein E1 OS=Homo sapiens GN=NPC2 PE=4 SV=1	HUMAN	14	1.14024	0.580771	0.261	1.67902	0.679109	1.91449
157	18.69	18.69	51.76	41.21	41.21	sp|Q06830|PRDX1_HUMAN	Peroxiredoxin-1 OS=Homo sapiens GN=PRDX1 PE=1 SV=1	HUMAN	12	1.04041	0.795931	0.316	1.41721	0.734125	1.47447
158	18.5	18.5	57.92	55.83	50	sp|P51858|HDGF_HUMAN	Hepatoma-derived growth factor OS=Homo sapiens GN=HDGF PE=1 SV=1	HUMAN	11	0.827441	0.400483	0.213	1.63546	0.505939	1.35324
159	18.26	18.28	32.1	27.84	23.15	sp|Q96NY7|CLIC6_HUMAN	Chloride intracellular channel protein 6 OS=Homo sapiens GN=CLIC6 PE=2 SV=3	HUMAN	12	1.6978	0.0186201	0.0268	1.46767	1.1568	2.4918
161	18	18	37.92	35.78	33.94	tr|B4DU58|B4DU58_HUMAN	Macrophage-capping protein OS=Homo sapiens GN=CAPG PE=2 SV=1	HUMAN	11	1.65768	0.0539829	0.0578	1.67509	0.989605	2.77676
162	17.81	17.85	19.47	17.13	13.91	tr|G8JLA8|G8JLA8_HUMAN	Transforming growth factor-beta-induced protein ig-h3 OS=Homo sapiens GN=TGFBI PE=4 SV=1	HUMAN	9	1.68835	0.00377508	0.00811	1.35791	1.24335	2.29262
163	17.73	19.13	50.45	38.58	29.08	sp|P37837|TALDO_HUMAN	Transaldolase OS=Homo sapiens GN=TALDO1 PE=1 SV=2	HUMAN	10	1.05364	0.51981	0.244	1.18734	0.887401	1.25103
164	17.69	19.68	60.78	47.55	45.1	sp|P52565|GDIR1_HUMAN	Rho GDP-dissociation inhibitor 1 OS=Homo sapiens GN=ARHGDIA PE=1 SV=3	HUMAN	18	1.37186	0.254662	0.161	1.93581	0.708673	2.65567
166	17.49	17.61	58.41	42.77	40.12	sp|P33241|LSP1_HUMAN	Lymphocyte-specific protein 1 OS=Homo sapiens GN=LSP1 PE=1 SV=1	HUMAN	13	1.05457	0.703921	0.296	1.36484	0.772672	1.43932
167	17.47	17.55	43.95	36.29	33.87	sp|Q8IWL1|SFPA2_HUMAN	Pulmonary surfactant-associated protein A2 OS=Homo sapiens GN=SFTPA2 PE=1 SV=1	HUMAN	20	0.426115	0.00034212	0.0012	1.23172	0.34595	0.524855
168	17.47	17.47	54.37	50.49	49.51	sp|P62805|H4_HUMAN	Histone H4 OS=Homo sapiens GN=HIST1H4A PE=1 SV=2	HUMAN	16	0.502341	0.0398687	0.0456	1.89018	0.265763	0.949517
170	17.14	19.24	59.79	54.5	51.32	sp|Q99497|PARK7_HUMAN	Protein DJ-1 OS=Homo sapiens GN=PARK7 PE=1 SV=2	HUMAN	15	1.54461	0.128719	0.103	1.8493	0.835241	2.85644
171	17.13	17.18	57.94	52.38	38.1	sp|P62807|H2B1C_HUMAN	Histone H2B type 1-C/E/F/G/I OS=Homo sapiens GN=HIST1H2BC PE=1 SV=4	HUMAN	13	0.635335	0.00650804	0.0118	1.33834	0.474719	0.850295
172	16.98	19.39	63.41	48.78	45.12	sp|P62937|PPIA_HUMAN	Peptidyl-prolyl cis-trans isomerase A OS=Homo sapiens GN=PPIA PE=1 SV=?		12	1.96094	0.00652334	0.0118	1.53084	1.28096	3.00188
173	16.24	16.26	70.18	55.26	55.26	sp|P08118|MSMB_HUMAN	Beta-microseminoprotein OS=Homo sapiens GN=MSMB PE=1 SV=1	HUMAN	18	8.36485	0.000237335	0.000892	2.26663	3.69044	18.96
176	15.73	16.26	21.8	14.16	8.652	sp|Q06033|ITIH3_HUMAN	Inter-alpha-trypsin inhibitor heavy chain H3 OS=Homo sapiens GN=ITIH3 PE=1 SV=2	HUMAN	13	0.972085	0.767347	0.313	1.2508	0.77717	1.21588
177	15.63	15.73	59.46	48.65	48.65	sp|P07108-5|ACBP_HUMAN	Isoform 5 of Acyl-CoA-binding protein OS=Homo sapiens GN=DBI	HUMAN	11	1.83528	7.76e-06	5.57e-05	1.14838	1.59814	2.10759
178	15.61	15.66	33.64	30.37	30.37	sp|P30044|PRDX5_HUMAN	Peroxiredoxin-5, mitochondrial OS=Homo sapiens GN=PRDX5 PE=1 SV=4	HUMAN	10	1.21512	0.571672	0.258	2.66286	0.456323	3.2357
179	15.53	16.51	26.34	18.81	17.23	sp|P30101|PDIA3_HUMAN	Protein disulfide-isomerase A3 OS=Homo sapiens GN=PDIA3 PE=1 SV=4	HUMAN	10	1.40213	0.0011078	0.00309	1.17018	1.19822	1.64075
180	15.5	51.58	60.37	50.08	35.57	sp|P08107|HSP71_HUMAN	Heat shock 70 kDa protein 1A/1B OS=Homo sapiens GN=HSPA1A PE=1 SV=5	HUMAN	38	1.40439	0.0949178	0.0849	1.5161	0.926319	2.1292
181	15.41	15.53	30.12	23.7	21.48	sp|P08185|CBG_HUMAN	Corticosteroid-binding globulin OS=Homo sapiens GN=SERPINA6 PE=1 SV=1	HUMAN	11	0.56562	0.0281259	0.0369	1.61428	0.350385	0.913068
182	15.14	18.46	42.96	41.48	29.26	sp|P36980|FHR2_HUMAN	Complement factor H-related protein 2 OS=Homo sapiens GN=CFHR2 PE=1 SV=1	HUMAN	10	0.44725	0.00272359	0.0064	1.45703	0.30696	0.651657
183	15.03	15.08	69.8	55.7	30.2	sp|P16949|STMN1_HUMAN	Stathmin OS=Homo sapiens GN=STMN1 PE=1 SV=3	HUMAN	8	1.20089	0.0309391	0.0396	1.17648	1.02075	1.41283
184	14.96	15.2	33.57	20.56	12.3	sp|P06744-2|G6PI_HUMAN	Isoform 2 of Glucose-6-phosphate isomerase OS=Homo sapiens GN=GPI	HUMAN	9	1.63924	0.026067	0.0347	1.51536	1.08175	2.48403
185	14.93	15.04	19.43	13.69	13.69	sp|P50895|BCAM_HUMAN	Basal cell adhesion molecule OS=Homo sapiens GN=BCAM PE=1 SV=2	HUMAN	9	0.51711	0.00657495	0.0119	1.48661	0.347845	0.768741
186	14.89	14.96	51.9	50	50	sp|P09211|GSTP1_HUMAN	Glutathione S-transferase P OS=Homo sapiens GN=GSTP1 PE=1 SV=2	HUMAN	8	1.09118	0.55833	0.255	1.46204	0.74634	1.59534
187	14.81	18.18	46.67	37.65	31.76	sp|P62258|1433E_HUMAN	14-3-3 protein epsilon OS=Homo sapiens GN=YWHAE PE=1 SV=1	HUMAN	14	0.917977	0.823021	0.322	2.54356	0.360903	2.33493
188	14.66	14.66	47.32	33.12	30.6	sp|P02649|APOE_HUMAN	Apolipoprotein E OS=Homo sapiens GN=APOE PE=1 SV=1	HUMAN	11	0.438634	0.000368766	0.00126	1.35626	0.323415	0.5949
189	14.54	14.54	67.54	67.54	67.54	sp|O75368|SH3L1_HUMAN	SH3 domain-binding glutamic acid-rich-like protein OS=Homo sapiens GN=SH3BGRL PE=1 SV=1	HUMAN	10	1.47526	0.000286648	0.00103	1.14795	1.28512	1.69353
191	14.48	14.6	27.53	21.82	21.82	sp|Q01459|DIAC_HUMAN	Di-N-acetylchitobiase OS=Homo sapiens GN=CTBS PE=1 SV=1	HUMAN	8	0.813452	0.0664565	0.0663	1.25214	0.649651	1.01855
192	14.42	16.12	34.87	24.36	17.44	sp|P29508|SPB3_HUMAN	Serpin B3 OS=Homo sapiens GN=SERPINB3 PE=1 SV=2	HUMAN	9	2.00313	0.0156952	0.0233	1.66467	1.20332	3.33456
193	14.28	14.32	25.64	20.55	18.01	sp|Q13228|SBP1_HUMAN	Selenium-binding protein 1 OS=Homo sapiens GN=SELENBP1 PE=1 SV=2	HUMAN	7	0.766993	0.00232305	0.00567	1.14422	0.670321	0.877608
194	14.27	14.39	28.18	21.92	19.57	sp|P04745|AMY1_HUMAN	Alpha-amylase 1 OS=Homo sapiens GN=AMY1A PE=1 SV=2	HUMAN	12	1.00469	0.94692	0.352	1.17015	0.858602	1.17564
196	14.07	14.11	26.5	18.93	18.93	sp|Q15113|PCOC1_HUMAN	Procollagen C-endopeptidase enhancer 1 OS=Homo sapiens GN=PCOLCE PE=1 SV=2	HUMAN	8	1.50602	0.106532	0.0926	1.6956	0.888193	2.55359
197	14	14.08	13.95	9.754	8.204	tr|H3BU97|H3BU97_HUMAN	Apolipoprotein B receptor OS=Homo sapiens GN=APOBR PE=4 SV=1	HUMAN	7	0.718085	0.131474	0.105	1.62571	0.441706	1.1674
198	13.79	14.14	23.22	20.16	15.89	sp|P08697|A2AP_HUMAN	Alpha-2-antiplasmin OS=Homo sapiens GN=SERPINF2 PE=1 SV=3	HUMAN	11	0.37728	0.0019471	0.00488	1.52607	0.247224	0.575754
199	13.76	13.79	69.85	56.62	36.76	sp|P68431|H31_HUMAN	Histone H3.1 OS=Homo sapiens GN=HIST1H3A PE=1 SV=2	HUMAN	10	0.704219	0.292137	0.178	2.15099	0.327394	1.51477
200	13.74	13.76	94.56	87.99	61.73	tr|F5H7K6|F5H7K6_HUMAN	Polyubiquitin-C OS=Homo sapiens GN=UBC PE=4 SV=1	HUMAN	13	1.6465	0.0618733	0.0635	1.70099	0.967965	2.80068
201	13.37	13.76	46.43	46.43	38.84	tr|F8W7I2|F8W7I2_HUMAN	Prostaglandin-H2 D-isomerase OS=Homo sapiens GN=PTGDS PE=3 SV=1	HUMAN	9	0.662988	0.000947352	0.00273	1.1642	0.569478	0.771852
202	13.25	17.9	22.53	16.04	12.63	sp|P20700|LMNB1_HUMAN	Lamin-B1 OS=Homo sapiens GN=LMNB1 PE=1 SV=2	HUMAN	10	0.823506	0.240692	0.156	1.43082	0.575547	1.17829
203	13.25	13.35	72.22	59.26	51.85	sp|O75347|TBCA_HUMAN	Tubulin-specific chaperone A OS=Homo sapiens GN=TBCA PE=1 SV=3	HUMAN	9	1.47017	0.0458656	0.0511	1.45659	1.00932	2.14143
204	13.23	13.23	68.89	58.89	51.11	sp|P05204|HMGN2_HUMAN	Non-histone chromosomal protein HMG-17 OS=Homo sapiens GN=HMGN2 PE=1 SV=3	HUMAN	7	1.27828	0.320627	0.188	1.77315	0.720911	2.26658
205	13.18	14.64	27.56	22.1	19.59	tr|Q14UF6|Q14UF6_HUMAN	Complement decay-accelerating factor OS=Homo sapiens GN=DAF PE=2 SV=1	HUMAN	9	0.776548	0.0186058	0.0268	1.20862	0.642507	0.938553
206	13.11	13.13	47.18	38.73	33.8	sp|Q14019|COTL1_HUMAN	Coactosin-like protein OS=Homo sapiens GN=COTL1 PE=1 SV=3	HUMAN	9	1.99876	3.6e-06	3.09e-05	1.15314	1.73331	2.30485
207	13.04	13.12	35.14	25.68	19.82	sp|P09210|GSTA2_HUMAN	Glutathione S-transferase A2 OS=Homo sapiens GN=GSTA2 PE=1 SV=4	HUMAN	6	1.43446	0.0327498	0.0405	1.38099	1.03872	1.98096
208	12.98	13.29	10.08	5.458	4.059	sp|O75882|ATRN_HUMAN	Attractin OS=Homo sapiens GN=ATRN PE=1 SV=2	HUMAN	7	0.58888	0.000251947	0.000926	1.21665	0.484018	0.716461
209	12.84	15.52	24.81	17.94	16.79	sp|P05186|PPBT_HUMAN	Alkaline phosphatase, tissue-nonspecific isozyme OS=Homo sapiens GN=ALPL PE=1 SV=4	HUMAN	9	1.01123	0.958629	0.354	1.65752	0.610085	1.67614
210	12.56	12.65	29.46	22.77	18.75	sp|P30041|PRDX6_HUMAN	Peroxiredoxin-6 OS=Homo sapiens GN=PRDX6 PE=1 SV=3	HUMAN	8	1.05318	0.79581	0.316	1.59778	0.65915	1.68274
211	12.42	12.48	54.86	40	36.57	sp|P02792|FRIL_HUMAN	Ferritin light chain OS=Homo sapiens GN=FTL PE=1 SV=2	HUMAN	7	0.75267	0.00439125	0.00903	1.16965	0.643499	0.880361
212	12.4	12.43	24.79	21.27	13.07	sp|P04003|C4BPA_HUMAN	C4b-binding protein alpha chain OS=Homo sapiens GN=C4BPA PE=1 SV=2	HUMAN	9	0.0910268	4.22e-05	0.000221	1.87512	0.0485445	0.170686
213	12.22	12.25	14.01	12.75	11.48	tr|E7EPC6|E7EPC6_HUMAN	CD44 antigen OS=Homo sapiens GN=CD44 PE=4 SV=2	HUMAN	10	1.1643	0.238074	0.156	1.32859	0.876339	1.54688
214	12.17	12.24	28.85	20.93	17.18	tr|J3KQ45|J3KQ45_HUMAN	Trans-Golgi network integral membrane protein 2 OS=Homo sapiens GN=TGOLN2 PE=4 SV=1	HUMAN	6	1.04728	0.517304	0.243	1.17865	0.888543	1.23437
215	12.13	12.46	18.56	8.133	7.216	tr|E9PFU1|E9PFU1_HUMAN	Programmed cell death 6-interacting protein OS=Homo sapiens GN=PDCD6IP PE=4 SV=1	HUMAN	6	1.08641	0.75062	0.308	1.88604	0.57603	2.04902
216	12.09	12.09	62.77	48.94	38.3	tr|E9PBB5|E9PBB5_HUMAN	Trefoil factor 3 OS=Homo sapiens GN=TFF3 PE=4 SV=1	HUMAN	12	3.71393	0.0158898	0.0235	2.32744	1.59572	8.64396
217	12.08	12.09	37.07	37.07	32.68	sp|P04792|HSPB1_HUMAN	Heat shock protein beta-1 OS=Homo sapiens GN=HSPB1 PE=1 SV=2	HUMAN	9	0.992932	0.934013	0.349	1.23307	0.805252	1.22435
218	11.95	12.03	20.74	19.26	13.89	sp|Q16610|ECM1_HUMAN	Extracellular matrix protein 1 OS=Homo sapiens GN=ECM1 PE=1 SV=2	HUMAN	7	0.878282	0.448432	0.226	1.47948	0.593641	1.2994
219	11.9	11.96	28.11	20.74	19.35	sp|O60664|PLIN3_HUMAN	Perilipin-3 OS=Homo sapiens GN=PLIN3 PE=1 SV=3	HUMAN	6	0.760509	0.608355	0.27	3.62715	0.209671	2.75848
220	11.89	11.98	22.92	13.45	13.45	sp|P14314|GLU2B_HUMAN	Glucosidase 2 subunit beta OS=Homo sapiens GN=PRKCSH PE=1 SV=2	HUMAN	8	1.00982	0.956592	0.354	1.50629	0.670402	1.52108
221	11.88	12.05	21.43	16.73	13.35	tr|F5GXJ9|F5GXJ9_HUMAN	CD166 antigen OS=Homo sapiens GN=ALCAM PE=4 SV=1	HUMAN	6	1.06682	0.533792	0.247	1.27105	0.839325	1.35598
222	11.86	13.95	29.87	24.68	19.81	sp|Q12841|FSTL1_HUMAN	Follistatin-related protein 1 OS=Homo sapiens GN=FSTL1 PE=1 SV=1	HUMAN	8	1.2214	0.299717	0.18	1.59426	0.766124	1.94724
224	11.78	11.88	37.67	26.91	22.87	sp|P02743|SAMP_HUMAN	Serum amyloid P-component OS=Homo sapiens GN=APCS PE=1 SV=2	HUMAN	7	0.95314	0.809877	0.318	1.57506	0.605147	1.50125
225	11.74	12.01	92.39	81.52	39.13	sp|P80511|S10AC_HUMAN	Protein S100-A12 OS=Homo sapiens GN=S100A12 PE=1 SV=2	HUMAN	7	1.50759	0.0590274	0.0614	1.54035	0.978726	2.32222
226	11.53	11.56	30	20.3	20.3	sp|Q6P5S2|CF058_HUMAN	UPF0762 protein C6orf58 OS=Homo sapiens GN=C6orf58 PE=1 SV=2	HUMAN	8	2.13898	0.00640466	0.0118	1.61462	1.32476	3.45363
227	11.32	21.52	66.2	54.46	38.03	sp|P16403|H12_HUMAN	Histone H1.2 OS=Homo sapiens GN=HIST1H1C PE=1 SV=2	HUMAN	14	1.39356	0.309865	0.184	2.37757	0.586127	3.31328
229	11.24	11.32	41.98	20.99	18.7	tr|G3V4W0|G3V4W0_HUMAN	Heterogeneous nuclear ribonucleoproteins C1/C2 (Fragment) OS=Homo sapiens GN=HNRNPC PE=4 SV=1	HUMAN	6	1.24834	0.353204	0.196	1.74619	0.714894	2.17984
230	11.19	11.22	15.2	14.37	14.37	sp|Q9NZP8|C1RL_HUMAN	Complement C1r subcomponent-like protein OS=Homo sapiens GN=C1RL PE=1 SV=2	HUMAN	6	0.561327	0.0217306	0.0303	1.45119	0.386804	0.814594
231	11.12	15.27	45	31.43	23.1	sp|P80303|NUCB2_HUMAN	Nucleobindin-2 OS=Homo sapiens GN=NUCB2 PE=1 SV=2	HUMAN	9	1.77578	0.00591645	0.0112	1.42829	1.24329	2.53633
232	11.09	11.22	24.26	16.46	15.19	sp|P48637|GSHB_HUMAN	Glutathione synthetase OS=Homo sapiens GN=GSS PE=1 SV=1	HUMAN	7	0.853375	0.492704	0.235	1.7351	0.491829	1.48069
233	10.97	10.98	13.51	10.67	9.815	sp|P23142|FBLN1_HUMAN	Fibulin-1 OS=Homo sapiens GN=FBLN1 PE=1 SV=4	HUMAN	7	0.783343	0.306697	0.182	1.78427	0.439028	1.39769
234	10.89	11.23	27.95	26.22	22.77	sp|O43866|CD5L_HUMAN	CD5 antigen-like OS=Homo sapiens GN=CD5L PE=1 SV=1	HUMAN	6	0.146913	8.68e-05	0.00039	1.39162	0.10557	0.204446
235	10.89	10.98	33.48	31.25	24.55	sp|P02741|CRP_HUMAN	C-reactive protein OS=Homo sapiens GN=CRP PE=1 SV=1	HUMAN	6	0.842298	0.335711	0.192	1.49385	0.563845	1.25826
236	10.87	11.04	36.14	34.16	34.16	sp|P05452|TETN_HUMAN	Tetranectin OS=Homo sapiens GN=CLEC3B PE=1 SV=3	HUMAN	8	0.755337	0.486198	0.233	2.61156	0.289228	1.97261
238	10.75	10.75	28.1	22.66	16.92	sp|P25774|CATS_HUMAN	Cathepsin S OS=Homo sapiens GN=CTSS PE=1 SV=3	HUMAN	6	0.93611	0.687728	0.291	1.46644	0.638355	1.37275
239	10.64	43.22	80.24	72.58	67.34	sp|P67936|TPM4_HUMAN	Tropomyosin alpha-4 chain OS=Homo sapiens GN=TPM4 PE=1 SV=3	HUMAN	31	0.979873	0.887171	0.338	1.41933	0.690378	1.39076
240	10.63	10.67	45.26	41.05	35.79	sp|P25815|S100P_HUMAN	Protein S100-P OS=Homo sapiens GN=S100P PE=1 SV=2	HUMAN	7	2.63448	0.00345347	0.00762	1.61366	1.63261	4.25116
241	10.61	10.84	24.07	11.36	9.153	tr|G3XAD8|G3XAD8_HUMAN	Stress-induced-phosphoprotein 1 OS=Homo sapiens GN=STIP1 PE=4 SV=1	HUMAN	6	1.59985	0.00610159	0.0115	1.33227	1.20085	2.13144
242	10.58	32.51	47.1	35.36	27.9	sp|P08238|HS90B_HUMAN	Heat shock protein HSP 90-beta OS=Homo sapiens GN=HSP90AB1 PE=1 SV=4	HUMAN	19	0.797117	0.56983	0.258	3.10812	0.256462	2.47754
243	10.53	18.16	62.9	56.85	40.73	sp|P31947|1433S_HUMAN	14-3-3 protein sigma OS=Homo sapiens GN=SFN PE=1 SV=1	HUMAN	13	3.39368	0.0383862	0.0448	3.05153	1.11212	10.3559
244	10.46	14.77	14.79	11.49	9.37	sp|P08123|CO1A2_HUMAN	Collagen alpha-2(I) chain OS=Homo sapiens GN=COL1A2 PE=1 SV=7	HUMAN	11	1.35839	0.301098	0.18	2.59535	0.523392	3.52549
245	10.44	12.33	26.14	17.61	14.2	tr|F5H098|F5H098_HUMAN	Malate dehydrogenase, cytoplasmic OS=Homo sapiens GN=MDH1 PE=3 SV=1	HUMAN	7	1.01883	0.89753	0.34	1.39152	0.732171	1.41772
246	10.4	10.4	59.07	39.07	29.3	sp|P09429|HMGB1_HUMAN	High mobility group protein B1 OS=Homo sapiens GN=HMGB1 PE=1 SV=3	HUMAN	7	1.27982	0.237409	0.155	1.60444	0.797672	2.0534
247	10.37	10.38	50.5	39.6	39.6	sp|P26447|S10A4_HUMAN	Protein S100-A4 OS=Homo sapiens GN=S100A4 PE=1 SV=1	HUMAN	7	1.42152	0.0380816	0.0448	1.37058	1.03716	1.9483
248	10.32	10.38	40.44	39.89	39.89	sp|P02794|FRIH_HUMAN	Ferritin heavy chain OS=Homo sapiens GN=FTH1 PE=1 SV=2	HUMAN	8	0.618392	0.0429237	0.0485	1.58112	0.39111	0.97775
249	10.27	10.35	29.6	21.6	16.53	sp|P35247|SFTPD_HUMAN	Pulmonary surfactant-associated protein D OS=Homo sapiens GN=SFTPD PE=1 SV=3	HUMAN	8	0.384882	0.000558879	0.00173	1.30301	0.295379	0.501505
250	10.22	10.28	51.63	36.96	30.43	sp|P63241-2|IF5A1_HUMAN	Isoform 2 of Eukaryotic translation initiation factor 5A-1 OS=Homo sapiens GN=EIF5A	HUMAN	7	2.42248	0.00619964	0.0116	1.5933	1.52042	3.85974
251	10.18	10.47	17.87	11.79	10.84	tr|C9JIZ6|C9JIZ6_HUMAN	Saposin-D OS=Homo sapiens GN=PSAP PE=4 SV=1	HUMAN	6	0.98559	0.954293	0.353	1.93605	0.509071	1.90816
252	10.06	12.09	8.661	5.433	4.094	sp|Q92954-4|PRG4_HUMAN	Isoform D of Proteoglycan 4 OS=Homo sapiens GN=PRG4	HUMAN	7	0.394852	0.000351468	0.00122	1.40623	0.280787	0.555253
253	10.01	10.21	19.95	18.78	17.61	tr|Q5JP53|Q5JP53_HUMAN	Tubulin beta chain OS=Homo sapiens GN=TUBB PE=3 SV=1	HUMAN	7	0.523637	0.587789	0.263	77.5426	0.0067529	40.6042
254	9.91	10.02	29.85	23.88	19.7	sp|P09668|CATH_HUMAN	Pro-cathepsin H OS=Homo sapiens GN=CTSH PE=1 SV=4	HUMAN	6	0.750662	0.23008	0.152	1.75557	0.427589	1.31784
255	9.86	9.97	32.13	21.88	10.25	sp|P00338-3|LDHA_HUMAN	Isoform 3 of L-lactate dehydrogenase A chain OS=Homo sapiens GN=LDHA	HUMAN	7	1.18797	0.14016	0.109	1.28758	0.922639	1.52961
256	9.83	9.87	40	31.28	31.28	sp|Q9ULZ3|ASC_HUMAN	Apoptosis-associated speck-like protein containing a CARD OS=Homo sapiens GN=PYCARD PE=1 SV=2	HUMAN	5	1.38055	0.206987	0.143	1.89576	0.728231	2.61719
257	9.8	9.89	15.55	10.7	8.696	sp|Q16881-3|TRXR1_HUMAN	Isoform 3 of Thioredoxin reductase 1, cytoplasmic OS=Homo sapiens GN=TXNRD1	HUMAN	5	1.06996	0.739782	0.306	1.69419	0.631546	1.81272
258	9.79	9.86	4.418	1.708	1.366	sp|P98160|PGBM_HUMAN	Basement membrane-specific heparan sulfate proteoglycan core protein OS=Homo sapiens GN=HSPG2 PE=1 SV=4	HUMAN	5	0.588249	0.11243	0.0959	2.03244	0.28943	1.19558
259	9.76	11.14	43.48	30.43	21.74	tr|Q6P452|Q6P452_HUMAN	Annexin OS=Homo sapiens GN=ANXA4 PE=2 SV=1	HUMAN	8	1.38037	0.399461	0.213	2.58516	0.533958	3.56847
260	9.75	9.91	22.17	12.7	12.7	sp|P20061|TCO1_HUMAN	Transcobalamin-1 OS=Homo sapiens GN=TCN1 PE=1 SV=2	HUMAN	7	2.55958	0.0312664	0.0396	2.08004	1.23055	5.32403
261	9.74	9.75	30.25	21.01	21.01	tr|B7Z6Z4|B7Z6Z4_HUMAN	Myosin light polypeptide 6 OS=Homo sapiens GN=MYL6 PE=2 SV=1	HUMAN	8	1.4118	0.0898751	0.0812	1.52566	0.925368	2.15393
262	9.68	9.78	22.58	20.79	17.92	tr|B4E1N2|B4E1N2_HUMAN	Insulin-like growth factor-binding protein 7 OS=Homo sapiens GN=IGFBP7 PE=2 SV=1	HUMAN	5	1.61053	0.040554	0.0463	1.55777	1.03387	2.50884
263	9.68	9.77	18.2	9.894	9.894	tr|E9PAU8|E9PAU8_HUMAN	Liver carboxylesterase 1 OS=Homo sapiens GN=CES1 PE=4 SV=1	HUMAN	5	0.593118	0.0122808	0.0191	1.39702	0.424559	0.828598
264	9.66	9.68	100	84.69	67.35	sp|P04080|CYTB_HUMAN	Cystatin-B OS=Homo sapiens GN=CSTB PE=1 SV=2	HUMAN	7	2.04059	0.00164673	0.00424	1.38064	1.478	2.81732
265	9.64	10.56	17.77	12.35	9.983	sp|P07358|CO8B_HUMAN	Complement component C8 beta chain OS=Homo sapiens GN=C8B PE=1 SV=3	HUMAN	6	0.926444	0.188439	0.135	1.13202	0.818396	1.04876
266	9.64	9.94	68.15	54.07	39.26	sp|Q01469|FABP5_HUMAN	Fatty acid-binding protein, epidermal OS=Homo sapiens GN=FABP5 PE=1 SV=3	HUMAN	6	1.28647	0.0384446	0.0448	1.25435	1.02561	1.61368
267	9.6	9.62	46.08	46.08	46.08	sp|P61604|CH10_HUMAN	10 kDa heat shock protein, mitochondrial OS=Homo sapiens GN=HSPE1 PE=1 SV=2	HUMAN	5	1.16979	0.415964	0.216	1.69907	0.688485	1.98755
269	9.5	9.5	17.02	15.85	12.59	tr|E9PCE8|E9PCE8_HUMAN	Xaa-Pro dipeptidase OS=Homo sapiens GN=PEPD PE=3 SV=1	HUMAN	5	1.18465	0.416695	0.216	1.77497	0.667422	2.10271
270	9.47	11.95	10.42	3.557	2.203	sp|P12111|CO6A3_HUMAN	Collagen alpha-3(VI) chain OS=Homo sapiens GN=COL6A3 PE=1 SV=5	HUMAN	9	1.99899	0.00372039	0.00806	1.41637	1.41135	2.83131
271	9.28	9.3	54.81	50	41.35	sp|P10599|THIO_HUMAN	Thioredoxin OS=Homo sapiens GN=TXN PE=1 SV=?		8	1.81666	0.000453451	0.00148	1.27309	1.42697	2.31278
272	9.21	9.23	21.02	17.72	15.32	tr|A6NC48|A6NC48_HUMAN	ADP-ribosyl cyclase 2 OS=Homo sapiens GN=BST1 PE=4 SV=1	HUMAN	5	0.790268	0.0991919	0.0876	1.34902	0.585808	1.06609
275	9.01	9.02	58.97	48.08	39.74	sp|P07998|RNAS1_HUMAN	Ribonuclease pancreatic OS=Homo sapiens GN=RNASE1 PE=1 SV=4	HUMAN	7	0.958267	0.781362	0.314	4.54772	0.210714	4.35793
276	8.92	8.92	32.8	30.4	25.2	sp|P17931|LEG3_HUMAN	Galectin-3 OS=Homo sapiens GN=LGALS3 PE=1 SV=5	HUMAN	7	1.35092	0.0587013	0.0614	1.37162	0.984908	1.85296
277	8.9	9.04	16.4	9.453	8.567	tr|E9PDD1|E9PDD1_HUMAN	Vascular cell adhesion protein 1 OS=Homo sapiens GN=VCAM1 PE=4 SV=1	HUMAN	5	0.511779	0.0029061	0.00665	1.2676	0.40374	0.648729
278	8.81	8.83	37.62	31.19	31.19	sp|P07360|CO8G_HUMAN	Complement component C8 gamma chain OS=Homo sapiens GN=C8G PE=1 SV=3	HUMAN	5	0.864492	0.1233	0.101	1.23066	0.702462	1.0639
279	8.73	9.89	20.05	13.45	12.22	sp|P54727|RD23B_HUMAN	UV excision repair protein RAD23 homolog B OS=Homo sapiens GN=RAD23B PE=1 SV=1	HUMAN	6	1.24894	0.338749	0.193	1.86461	0.669813	2.3288
280	8.66	8.97	14.91	6.707	4.905	sp|Q9Y4L1|HYOU1_HUMAN	Hypoxia up-regulated protein 1 OS=Homo sapiens GN=HYOU1 PE=1 SV=1	HUMAN	5	0.913395	0.710426	0.297	1.76694	0.516935	1.61392
281	8.62	8.62	27.22	23.96	20.41	sp|P09467|F16P1_HUMAN	Fructose-1,6-bisphosphatase 1 OS=Homo sapiens GN=FBP1 PE=1 SV=5	HUMAN	7	0.562795	0.0248324	0.0333	1.48769	0.378301	0.837263
282	8.6	8.69	32.66	32.66	24.62	sp|P37802|TAGL2_HUMAN	Transgelin-2 OS=Homo sapiens GN=TAGLN2 PE=1 SV=3	HUMAN	8	1.86289	0.0940919	0.0844	2.26531	0.822354	4.22003
283	8.59	8.59	43.75	42.97	36.72	sp|P02775|CXCL7_HUMAN	Platelet basic protein OS=Homo sapiens GN=PPBP PE=1 SV=3	HUMAN	5	0.946624	0.643911	0.279	1.33236	0.710484	1.26125
284	8.56	8.89	20.46	13.58	8.02	sp|P09960|LKHA4_HUMAN	Leukotriene A-4 hydrolase OS=Homo sapiens GN=LTA4H PE=1 SV=2	HUMAN	6	0.992483	0.978235	0.358	2.87046	0.345758	2.84888
285	8.52	10.19	36.31	31.38	26.15	sp|P14550|AK1A1_HUMAN	Alcohol dehydrogenase [NADP(+)] OS=Homo sapiens GN=AKR1A1 PE=1 SV=3	HUMAN	6	1.31938	0.629041	0.275	5.18017	0.254698	6.83462
286	8.45	8.55	75	68.42	60.53	sp|Q15847|APM2_HUMAN	Adipose most abundant gene transcript 2 protein OS=Homo sapiens GN=APM2 PE=1 SV=1	HUMAN	7	1.65365	0.126799	0.102	3.63282	0.455196	6.0074
287	8.41	10.28	33.05	32.62	17.17	sp|O75015|FCG3B_HUMAN	Low affinity immunoglobulin gamma Fc region receptor III-B OS=Homo sapiens GN=FCGR3B PE=1 SV=2	HUMAN	6	0.886252	0.567726	0.258	1.63053	0.543535	1.44506
288	8.38	8.38	31.67	23.33	20.83	sp|Q96C19|EFHD2_HUMAN	EF-hand domain-containing protein D2 OS=Homo sapiens GN=EFHD2 PE=1 SV=1	HUMAN	7	1.33209	0.0442024	0.0497	1.31609	1.01215	1.75316
289	8.27	8.44	25	22.38	16.28	sp|P40199|CEAM6_HUMAN	Carcinoembryonic antigen-related cell adhesion molecule 6 OS=Homo sapiens GN=CEACAM6 PE=1 SV=3	HUMAN	4	0.53976	0.484541	0.233	22.6252	0.0238566	12.2122
290	8.25	8.26	48.63	41.78	41.78	sp|P12273|PIP_HUMAN	Prolactin-inducible protein OS=Homo sapiens GN=PIP PE=1 SV=1	HUMAN	6	0.858925	0.567716	0.258	1.89568	0.453096	1.62825
291	8.25	8.25	19.47	14.21	12.37	sp|P50552|VASP_HUMAN	Vasodilator-stimulated phosphoprotein OS=Homo sapiens GN=VASP PE=1 SV=3	HUMAN	7	1.81041	0.00297852	0.00673	1.29119	1.40212	2.33758
292	8.23	8.6	34.3	30.43	19.81	sp|P01033|TIMP1_HUMAN	Metalloproteinase inhibitor 1 OS=Homo sapiens GN=TIMP1 PE=1 SV=1	HUMAN	6	1.07263	0.559008	0.255	1.54367	0.694857	1.65578
293	8.2	8.28	30.55	20.1	16.71	sp|P36222|CH3L1_HUMAN	Chitinase-3-like protein 1 OS=Homo sapiens GN=CHI3L1 PE=1 SV=2	HUMAN	6	0.465729	0.344891	0.194	8.79487	0.0529546	4.09602
294	8.17	14.69	47.15	33.33	26.42	sp|Q04917|1433F_HUMAN	14-3-3 protein eta OS=Homo sapiens GN=YWHAH PE=1 SV=4	HUMAN	12	1.22029	0.660607	0.286	72.7224	0.0167801	88.7423
296	8.1	8.2	26.6	20.21	20.21	sp|O75223|GGCT_HUMAN	Gamma-glutamylcyclotransferase OS=Homo sapiens GN=GGCT PE=1 SV=1	HUMAN	5	1.46402	0.169376	0.125	3.74303	0.391133	5.47988
297	8.09	8.15	26.01	17.23	17.23	tr|H3BT71|H3BT71_HUMAN	RNA-binding motif protein, X chromosome OS=Homo sapiens GN=RBMX PE=4 SV=1	HUMAN	6	0.628639	0.0849836	0.0788	1.79045	0.351107	1.12555
299	8.06	8.14	22.72	11.8	11.8	tr|E7EVW7|E7EVW7_HUMAN	Hematopoietic lineage cell-specific protein OS=Homo sapiens GN=HCLS1 PE=4 SV=1	HUMAN	4	0.637904	0.555446	0.254	902.501	0.000706818	575.709
300	8.06	8.11	21.25	15.3	13.88	sp|P22626|ROA2_HUMAN	Heterogeneous nuclear ribonucleoproteins A2/B1 OS=Homo sapiens GN=HNRNPA2B1 PE=1 SV=2	HUMAN	5	0.736828	0.948766	0.352	7.86e+20	9.38e-22	5.79e+20
301	8.05	8.05	28.68	24.81	22.09	sp|P22692|IBP4_HUMAN	Insulin-like growth factor-binding protein 4 OS=Homo sapiens GN=IGFBP4 PE=1 SV=2	HUMAN	5	0.613126	0.22076	0.149	2.74427	0.223421	1.68258
304	8.04	8.11	13.61	10.02	8.696	sp|Q6UX71|PXDC2_HUMAN	Plexin domain-containing protein 2 OS=Homo sapiens GN=PLXDC2 PE=1 SV=1	HUMAN	4	1.12312	0.24719	0.158	1.26879	0.885193	1.425
305	8.04	8.08	21.38	13.52	13.52	sp|Q92820|GGH_HUMAN	Gamma-glutamyl hydrolase OS=Homo sapiens GN=GGH PE=1 SV=2	HUMAN	4	0.941687	0.472252	0.231	1.26253	0.745872	1.18891
306	8.02	8.04	21.59	17.18	17.18	sp|Q96S96|PEBP4_HUMAN	Phosphatidylethanolamine-binding protein 4 OS=Homo sapiens GN=PEBP4 PE=1 SV=3	HUMAN	5	0.416997	0.0135794	0.0208	1.55755	0.267726	0.649494
307	8.01	8.01	17.74	9.946	9.946	sp|P14151|LYAM1_HUMAN	L-selectin OS=Homo sapiens GN=SELL PE=1 SV=2	HUMAN	6	0.659159	0.0449448	0.0502	1.48232	0.44468	0.977085
308	7.56	8.31	15.38	4.199	1.938	sp|Q13813-2|SPTN1_HUMAN	Isoform 2 of Spectrin alpha chain, non-erythrocytic 1 OS=Homo sapiens GN=SPTAN1	HUMAN	4	1.1126	0.517833	0.243	1.51918	0.73237	1.69025
309	7.56	7.64	20.59	11.76	9.559	sp|Q8NC51|PAIRB_HUMAN	Plasminogen activator inhibitor 1 RNA-binding protein OS=Homo sapiens GN=SERBP1 PE=1 SV=2	HUMAN	4	0.958441	0.752888	0.309	1.41823	0.675803	1.35929
310	7.55	7.72	17.06	7.58	5.394	tr|H0YAC1|H0YAC1_HUMAN	Plasma kallikrein light chain (Fragment) OS=Homo sapiens GN=KLKB1 PE=3 SV=1	HUMAN	9	0.301344	8.47e-05	0.000386	1.22805	0.245385	0.370064
311	7.5	7.54	15.23	10.22	6.613	sp|P05546|HEP2_HUMAN	Heparin cofactor 2 OS=Homo sapiens GN=SERPIND1 PE=1 SV=3	HUMAN	4	0.668846	0.122921	0.101	1.77268	0.377307	1.18565
312	7.48	7.49	36.02	27.2	19.92	sp|Q14847|LASP1_HUMAN	LIM and SH3 domain protein 1 OS=Homo sapiens GN=LASP1 PE=1 SV=2	HUMAN	7	1.3229	0.529	0.246	2.8984	0.456426	3.83431
313	7.47	7.78	7.008	2.326	1.649	sp|P13611|CSPG2_HUMAN	Versican core protein OS=Homo sapiens GN=VCAN PE=1 SV=3	HUMAN	5	1.50988	0.217134	0.147	2.70845	0.557471	4.08945
314	7.44	9.74	16.31	11.63	8.936	sp|P00736|C1R_HUMAN	Complement C1r subcomponent OS=Homo sapiens GN=C1R PE=1 SV=2	HUMAN	6	0.698012	0.15776	0.118	2.01413	0.346557	1.40589
315	7.35	7.61	16.76	6.039	2.775	sp|P20908|CO5A1_HUMAN	Collagen alpha-1(V) chain OS=Homo sapiens GN=COL5A1 PE=1 SV=3	HUMAN	4	2.32978	0.0334484	0.0411	1.97951	1.17695	4.61181
316	7.3	7.56	26.31	17.98	10.83	sp|P34932|HSP74_HUMAN	Heat shock 70 kDa protein 4 OS=Homo sapiens GN=HSPA4 PE=1 SV=4	HUMAN	7	1.54296	0.0596086	0.0617	1.58696	0.972273	2.44863
318	7.26	7.8	13.41	5.355	2.22	tr|E7EVA0|E7EVA0_HUMAN	Microtubule-associated protein OS=Homo sapiens GN=MAP4 PE=4 SV=1	HUMAN	5	0.893843	0.619319	0.273	1.78499	0.500754	1.5955
319	7.26	7.28	22.13	18.4	12.8	sp|P08571|CD14_HUMAN	Monocyte differentiation antigen CD14 OS=Homo sapiens GN=CD14 PE=1 SV=2	HUMAN	5	0.832517	0.449319	0.226	2.3289	0.357472	1.93885
320	7.25	7.25	40.66	30.77	30.77	sp|P55145|MANF_HUMAN	Mesencephalic astrocyte-derived neurotrophic factor OS=Homo sapiens GN=MANF PE=1 SV=3	HUMAN	4	1.26191	0.059887	0.0618	1.2849	0.98211	1.62142
321	7.21	8.25	9.392	4.586	2.21	tr|G3XAI2|G3XAI2_HUMAN	Laminin subunit beta-1 OS=Homo sapiens GN=LAMB1 PE=4 SV=1	HUMAN	4	1.72766	0.00538508	0.0106	1.34949	1.28023	2.33146
322	7.2	17.71	19.65	14.49	10.76	sp|O43707|ACTN4_HUMAN	Alpha-actinin-4 OS=Homo sapiens GN=ACTN4 PE=1 SV=2	HUMAN	10	1.05697	0.814124	0.319	1.98814	0.531634	2.1014
323	7.13	7.23	13.99	7.809	4.429	sp|P13639|EF2_HUMAN	Elongation factor 2 OS=Homo sapiens GN=EEF2 PE=1 SV=4	HUMAN	4	1.12665	0.776156	0.314	3.38737	0.332602	3.81636
324	7.07	7.07	48.51	37.62	37.62	sp|P31151|S10A7_HUMAN	Protein S100-A7 OS=Homo sapiens GN=S100A7 PE=1 SV=4	HUMAN	4	0.235966	0.00349768	0.00763	1.44551	0.163241	0.341091
326	7	7.01	20.34	13.49	8.994	sp|P22894|MMP8_HUMAN	Neutrophil collagenase OS=Homo sapiens GN=MMP8 PE=1 SV=1	HUMAN	5	1.1611	0.425582	0.218	1.6767	0.692493	1.94682
327	6.97	6.97	20.53	15.79	15.79	sp|O75995|SASH3_HUMAN	SAM and SH3 domain-containing protein 3 OS=Homo sapiens GN=SASH3 PE=1 SV=2	HUMAN	4	0.802561	0.504886	0.24	2.52552	0.31778	2.02688
328	6.91	7.05	13.29	10.32	10.32	sp|P78324|SHPS1_HUMAN	Tyrosine-protein phosphatase non-receptor type substrate 1 OS=Homo sapiens GN=SIRPA PE=1 SV=2	HUMAN	5	0.833319	0.364524	0.199	1.72319	0.483591	1.43597
329	6.91	7.01	15.45	12.85	7.292	sp|Q96PD5|PGRP2_HUMAN	N-acetylmuramoyl-L-alanine amidase OS=Homo sapiens GN=PGLYRP2 PE=1 SV=1	HUMAN	4	0.651724	0.117602	0.0985	2.00291	0.325389	1.30534
330	6.86	7	23.62	12.13	9.574	tr|B4DQJ8|B4DQJ8_HUMAN	6-phosphogluconate dehydrogenase, decarboxylating OS=Homo sapiens GN=PGD PE=2 SV=1	HUMAN	4	1.13589	0.468403	0.23	1.5558	0.730097	1.76721
332	6.83	10.08	53.94	48.48	41.21	sp|P60981|DEST_HUMAN	Destrin OS=Homo sapiens GN=DSTN PE=1 SV=3	HUMAN	8	1.63144	0.324861	0.188	5.08986	0.320527	8.30377
333	6.83	6.85	22.71	14.85	14.85	sp|P09497|CLCB_HUMAN	Clathrin light chain B OS=Homo sapiens GN=CLTB PE=1 SV=1	HUMAN	5	0.864402	0.474643	0.231	2.05052	0.421552	1.77248
334	6.81	6.85	23.38	14.93	13.24	sp|P27169|PON1_HUMAN	Serum paraoxonase/arylesterase 1 OS=Homo sapiens GN=PON1 PE=1 SV=3	HUMAN	4	0.222178	0.00682125	0.012	2.04583	0.1086	0.454538
335	6.79	6.8	40.77	22.31	22.31	sp|P35542|SAA4_HUMAN	Serum amyloid A-4 protein OS=Homo sapiens GN=SAA4 PE=1 SV=2	HUMAN	4	0.248274	0.000369231	0.00126	1.27792	0.194279	0.317275
336	6.78	6.78	28.62	20.62	14.77	sp|P18065|IBP2_HUMAN	Insulin-like growth factor-binding protein 2 OS=Homo sapiens GN=IGFBP2 PE=1 SV=2	HUMAN	5	1.1888	0.570921	0.258	2.17875	0.545636	2.5901
337	6.67	6.67	25.49	14.9	14.9	sp|P08311|CATG_HUMAN	Cathepsin G OS=Homo sapiens GN=CTSG PE=1 SV=2	HUMAN	6	1.59392	0.0850094	0.0788	1.79508	0.887935	2.86121
338	6.64	6.86	27.54	17.39	13.41	tr|J3KPA1|J3KPA1_HUMAN	Cysteine-rich secretory protein 3 OS=Homo sapiens GN=CRISP3 PE=4 SV=1	HUMAN	4	2.17322	0.00643093	0.0118	1.51112	1.43815	3.284
340	6.5	6.52	51.43	40.95	40.95	sp|P31949|S10AB_HUMAN	Protein S100-A11 OS=Homo sapiens GN=S100A11 PE=1 SV=2	HUMAN	7	1.99495	0.0238936	0.0325	1.74057	1.14615	3.47236
342	6.45	6.6	22.6	12.12	9.584	sp|Q6P4A8|PLBL1_HUMAN	Phospholipase B-like 1 OS=Homo sapiens GN=PLBD1 PE=1 SV=2	HUMAN	6	0.971763	0.926097	0.347	2.47082	0.393296	2.40105
344	6.36	6.36	19.88	19.88	19.88	sp|P10153|RNAS2_HUMAN	Non-secretory ribonuclease OS=Homo sapiens GN=RNASE2 PE=1 SV=2	HUMAN	4	0.525678	0.488384	0.234	2638.43	0.000199239	1386.96
345	6.28	7.71	33.53	17.37	17.37	sp|P07195|LDHB_HUMAN	L-lactate dehydrogenase B chain OS=Homo sapiens GN=LDHB PE=1 SV=2	HUMAN	7	1.1574	0.342623	0.194	1.51224	0.765352	1.75026
346	6.21	6.21	32.21	32.21	28.19	sp|Q15828|CYTM_HUMAN	Cystatin-M OS=Homo sapiens GN=CST6 PE=1 SV=1	HUMAN	3	0.967605	0.813323	0.319	1.50181	0.644292	1.45316
347	6.19	6.44	23.35	12.18	10.78	sp|P00352|AL1A1_HUMAN	Retinal dehydrogenase 1 OS=Homo sapiens GN=ALDH1A1 PE=1 SV=2	HUMAN	4	0.858727	0.370108	0.202	3.56671	0.240762	3.06283
348	6.16	6.23	13.28	8.918	7.4	sp|P43121-2|MUC18_HUMAN	Isoform 2 of Cell surface glycoprotein MUC18 OS=Homo sapiens GN=MCAM	HUMAN	4	0.60296	0.00568165	0.011	1.25334	0.481082	0.755715
349	6.12	6.12	39.25	35.51	29.91	sp|P09341|GROA_HUMAN	Growth-regulated alpha protein OS=Homo sapiens GN=CXCL1 PE=1 SV=1	HUMAN	3	2.57715	0.10831	0.0937	4.31542	0.597195	11.1215
350	6.1	6.13	32.81	29.69	25	sp|P13987|CD59_HUMAN	CD59 glycoprotein OS=Homo sapiens GN=CD59 PE=1 SV=1	HUMAN	3	0.6467	0.245713	0.158	3.17202	0.203876	2.05135
351	6.08	23.91	65.32	58.47	52.42	tr|H7BYY1|H7BYY1_HUMAN	Tropomyosin 1 (Alpha), isoform CRA_m OS=Homo sapiens GN=TPM1 PE=3 SV=1	HUMAN	20	1.29419	0.0879151	0.0802	1.42294	0.909521	1.84155
352	6.08	6.53	10.68	3.621	2.414	sp|P46940|IQGA1_HUMAN	Ras GTPase-activating-like protein IQGAP1 OS=Homo sapiens GN=IQGAP1 PE=1 SV=1	HUMAN	3	0.731123	0.118477	0.0985	1.55045	0.471556	1.13357
354	6.04	6.87	20.17	8.034	4.786	sp|Q9UH65|SWP70_HUMAN	Switch-associated protein 70 OS=Homo sapiens GN=SWAP70 PE=1 SV=1	HUMAN	3	0.96291	0.926121	0.347	61.5337	0.0156485	59.2514
355	6.04	6.35	17.37	7.32	5.087	sp|P55072|TERA_HUMAN	Transitional endoplasmic reticulum ATPase OS=Homo sapiens GN=VCP PE=1 SV=4	HUMAN	4	1.4169	0.669407	0.288	2311.64	0.00061294	3275.36
356	6.04	6.12	50	44.32	38.64	tr|Q5T123|Q5T123_HUMAN	SH3 domain binding glutamic acid-rich protein like 3 OS=Homo sapiens GN=SH3BGRL3 PE=2 SV=1	HUMAN	5	2.36105	0.00629681	0.0117	1.4881	1.58663	3.51347
357	6.04	6.04	36.63	26.73	26.73	tr|C9JFR7|C9JFR7_HUMAN	Cytochrome c (Fragment) OS=Homo sapiens GN=CYCS PE=3 SV=1	HUMAN	3	0.868771	0.125823	0.102	1.22427	0.709623	1.06361
358	6.02	6.07	24.04	15.38	15.38	sp|Q96DA0|ZG16B_HUMAN	Zymogen granule protein 16 homolog B OS=Homo sapiens GN=ZG16B PE=1 SV=3	HUMAN	3	0.575317	0.557471	0.255	14.4842	0.0397204	8.33299
360	6.01	6.11	16.72	11.55	8.207	sp|O00151|PDLI1_HUMAN	PDZ and LIM domain protein 1 OS=Homo sapiens GN=PDLIM1 PE=1 SV=4	HUMAN	3	1.19006	0.337157	0.193	1.81856	0.654393	2.16419
361	6	6.07	18.84	8.904	8.904	sp|Q07955-2|SRSF1_HUMAN	Isoform ASF-2 of Serine/arginine-rich splicing factor 1 OS=Homo sapiens GN=SRSF1	HUMAN	3	1.09844	0.525465	0.245	1.69875	0.646613	1.86597
362	6	6.06	12.99	9.091	9.091	sp|P16083|NQO2_HUMAN	Ribosyldihydronicotinamide dehydrogenase [quinone] OS=Homo sapiens GN=NQO2 PE=1 SV=5	HUMAN	3	1.14309	0.439777	0.223	1.82515	0.6263	2.08631
363	6	6.04	18.26	6.369	6.369	sp|P23381|SYWC_HUMAN	Tryptophan--tRNA ligase, cytoplasmic OS=Homo sapiens GN=WARS PE=1 SV=2	HUMAN	3	1.14763	0.395607	0.212	1.73722	0.660616	1.99368
364	6	6.01	16.79	9.16	9.16	sp|Q99536|VAT1_HUMAN	Synaptic vesicle membrane protein VAT-1 homolog OS=Homo sapiens GN=VAT1 PE=1 SV=2	HUMAN	3	0.753325	0.485629	0.233	31.1918	0.0241513	23.4976
365	6	6	20	18.33	18.33	sp|P24592|IBP6_HUMAN	Insulin-like growth factor-binding protein 6 OS=Homo sapiens GN=IGFBP6 PE=1 SV=1	HUMAN	3	0.757765	0.324303	0.188	7.1614	0.105812	5.42666
366	6	6	58.33	58.33	58.33	sp|P30047|GFRP_HUMAN	GTP cyclohydrolase 1 feedback regulatory protein OS=Homo sapiens GN=GCHFR PE=1 SV=3	HUMAN	3	0.803329	0.773825	0.314	1807.39	0.00044447	1451.92
367	5.91	6.09	17.28	12.31	9.287	sp|P53634|CATC_HUMAN	Dipeptidyl peptidase 1 OS=Homo sapiens GN=CTSC PE=1 SV=2	HUMAN	4	1.46003	0.175913	0.129	1.89608	0.770026	2.76834
368	5.87	6.44	10.7	5.631	4.167	tr|E9PHP7|E9PHP7_HUMAN	Ectonucleotide pyrophosphatase/phosphodiesterase family member 2 OS=Homo sapiens GN=ENPP2 PE=4 SV=1	HUMAN	3	1.38336	0.467329	0.229	3.46892	0.398788	4.79878
369	5.83	5.97	20.59	8.377	7.155	sp|P10809|CH60_HUMAN	60 kDa heat shock protein, mitochondrial OS=Homo sapiens GN=HSPD1 PE=1 SV=2	HUMAN	4	1.09019	0.663846	0.286	1.77185	0.615282	1.93164
370	5.78	5.86	24.29	17.14	13.33	tr|Q5T9B7|Q5T9B7_HUMAN	Adenylate kinase OS=Homo sapiens GN=AK1 PE=2 SV=1	HUMAN	3	1.56124	0.140254	0.109	3.5523	0.439502	5.546
371	5.75	7.13	27.19	22.36	14.5	sp|Q9Y266|NUDC_HUMAN	Nuclear migration protein nudC OS=Homo sapiens GN=NUDC PE=1 SV=1	HUMAN	5	1.37175	0.04965	0.0541	1.37045	1.00095	1.87991
372	5.66	5.74	42.12	24.66	23.29	tr|Q32Q12|Q32Q12_HUMAN	Nucleoside diphosphate kinase OS=Homo sapiens GN=NME1-NME2 PE=2 SV=1	HUMAN	3	1.46002	0.0732179	0.0718	1.55972	0.936078	2.27722
373	5.65	5.65	17.23	15.38	9.538	sp|Q96CX2|KCD12_HUMAN	BTB/POZ domain-containing protein KCTD12 OS=Homo sapiens GN=KCTD12 PE=1 SV=1	HUMAN	4	1.19977	0.533018	0.247	2.28208	0.525737	2.73798
374	5.62	5.66	13.51	9.309	9.309	sp|P07711|CATL1_HUMAN	Cathepsin L1 OS=Homo sapiens GN=CTSL1 PE=1 SV=2	HUMAN	3	0.847824	0.226761	0.151	1.41409	0.599556	1.19889
376	5.55	5.55	19.44	14.68	14.68	tr|G3V5Z7|G3V5Z7_HUMAN	Proteasome subunit alpha type OS=Homo sapiens GN=PSMA6 PE=3 SV=1	HUMAN	3	1.03527	0.911011	0.343	22.8689	0.0452695	23.6754
377	5.51	5.53	12.43	7.961	6.796	sp|P11413|G6PD_HUMAN	Glucose-6-phosphate 1-dehydrogenase OS=Homo sapiens GN=G6PD PE=1 SV=4	HUMAN	3	1.19311	0.395966	0.212	1.76583	0.675666	2.10684
378	5.5	5.56	16.46	10.25	8.075	sp|P05089|ARGI1_HUMAN	Arginase-1 OS=Homo sapiens GN=ARG1 PE=1 SV=2	HUMAN	4	0.891158	0.452375	0.226	3.52538	0.252783	3.14167
380	5.42	5.65	27.78	15.61	14.29	sp|Q16543|CDC37_HUMAN	Hsp90 co-chaperone Cdc37 OS=Homo sapiens GN=CDC37 PE=1 SV=1	HUMAN	4	2.07155	0.129801	0.104	2.89344	0.715947	5.99389
382	5.31	5.41	13.66	8.729	7.211	sp|O60506-4|HNRPQ_HUMAN	Isoform 4 of Heterogeneous nuclear ribonucleoprotein Q OS=Homo sapiens GN=SYNCRIP	HUMAN	3	0.798978	0.469725	0.23	2.37575	0.336306	1.89817
383	5.19	5.38	46.57	13.73	10.78	tr|B4DUI3|B4DUI3_HUMAN	Eukaryotic translation initiation factor 3 subunit J OS=Homo sapiens GN=EIF3J PE=2 SV=1	HUMAN	3	1.32939	0.0761816	0.0734	1.43189	0.928412	1.90354
385	5.07	5.14	25.98	20.47	11.81	tr|D6RHI9|D6RHI9_HUMAN	Ribonuclease T2 (Fragment) OS=Homo sapiens GN=RNASET2 PE=3 SV=1	HUMAN	3	0.872734	0.680353	0.29	2.59365	0.336489	2.26356
386	5.05	5.08	22.35	11.73	11.73	tr|F5H7Y6|F5H7Y6_HUMAN	Ras-related protein Rap-1b OS=Homo sapiens GN=RAP1B PE=4 SV=1	HUMAN	3	0.960997	0.829916	0.323	6.33977	0.151582	6.0925
388	4.99	5.06	11.31	7.407	5.068	tr|B3KUE5|B3KUE5_HUMAN	Phospholipid transfer protein OS=Homo sapiens GN=PLTP PE=2 SV=1	HUMAN	2	1.38206	0.363119	0.199	13.978	0.0988743	19.3184
389	4.97	5.01	7.152	4.727	1.939	sp|Q00839|HNRPU_HUMAN	Heterogeneous nuclear ribonucleoprotein U OS=Homo sapiens GN=HNRNPU PE=1 SV=6	HUMAN	2	1.28306	0.134682	0.107	1.44747	0.886415	1.85719
390	4.94	5.01	27.72	13.73	10.36	tr|B7ZKW8|B7ZKW8_HUMAN	CapZ-interacting protein OS=Homo sapiens GN=RCSD1 PE=2 SV=1	HUMAN	4	1.15439	0.253377	0.16	1.3827	0.834878	1.59618
391	4.91	4.97	10.5	7.16	7.16	sp|P16930|FAAA_HUMAN	Fumarylacetoacetase OS=Homo sapiens GN=FAH PE=1 SV=2	HUMAN	3	1.46159	0.327095	0.189	15.2029	0.0961389	22.2205
392	4.91	4.92	12.85	9.431	4.228	sp|P00748|FA12_HUMAN	Coagulation factor XII OS=Homo sapiens GN=F12 PE=1 SV=3	HUMAN	2	0.361843	0.00783745	0.0134	1.77122	0.20429	0.640903
393	4.88	4.89	15.32	11.69	11.69	sp|P11226|MBL2_HUMAN	Mannose-binding protein C OS=Homo sapiens GN=MBL2 PE=1 SV=2	HUMAN	3	0.546031	0.282288	0.173	38.535	0.0141697	21.0413
394	4.88	4.88	14.52	9.241	9.241	tr|B7Z5W1|B7Z5W1_HUMAN	Junctional adhesion molecule A OS=Homo sapiens GN=F11R PE=2 SV=1	HUMAN	3	1.0354	0.854453	0.329	6.6824	0.154944	6.91895
395	4.87	5.9	20.21	20.21	17.73	sp|Q9UBX7|KLK11_HUMAN	Kallikrein-11 OS=Homo sapiens GN=KLK11 PE=1 SV=2	HUMAN	7	3.34267	0.00497581	0.01	1.44436	2.31429	4.82801
396	4.84	7.9	56.94	38.28	20.57	sp|P26583|HMGB2_HUMAN	High mobility group protein B2 OS=Homo sapiens GN=HMGB2 PE=1 SV=2	HUMAN	4	1.33555	0.19372	0.137	1.67331	0.798148	2.23479
397	4.84	5.67	31.56	17.78	15.11	sp|P24534|EF1B_HUMAN	Elongation factor 1-beta OS=Homo sapiens GN=EEF1B2 PE=1 SV=3	HUMAN	4	1.29752	0.20578	0.143	1.61463	0.803598	2.09501
398	4.79	4.91	23.46	18.46	13.85	sp|P00918|CAH2_HUMAN	Carbonic anhydrase 2 OS=Homo sapiens GN=CA2 PE=1 SV=2	HUMAN	3	0.630101	0.135416	0.107	3.55193	0.177397	2.23807
399	4.71	4.71	14.5	6.397	6.397	sp|P27918|PROP_HUMAN	Properdin OS=Homo sapiens GN=CFP PE=1 SV=2	HUMAN	3	0.743104	0.207905	0.143	3.58878	0.207063	2.66684
400	4.68	4.84	8.602	2.542	2.542	tr|F5H3A1|F5H3A1_HUMAN	Sodium/potassium-transporting ATPase subunit alpha-1 OS=Homo sapiens GN=ATP1A1 PE=3 SV=1	HUMAN	3	0.692118	0.478594	0.232	6.24922	0.110753	4.32519
402	4.66	4.75	36.2	22.09	22.09	tr|B4DPJ6|B4DPJ6_HUMAN	Tumor protein D54 OS=Homo sapiens GN=TPD52L2 PE=2 SV=1	HUMAN	3	0.661703	0.628792	0.275	11.5739	0.0571721	7.65847
403	4.66	4.66	12.45	12.45	7.004	sp|P15328|FOLR1_HUMAN	Folate receptor alpha OS=Homo sapiens GN=FOLR1 PE=1 SV=3	HUMAN	3	2.82319	0.214453	0.146	101.317	0.0278648	286.037
404	4.63	19.02	58.9	51.6	41.55	sp|P10412|H14_HUMAN	Histone H1.4 OS=Homo sapiens GN=HIST1H1E PE=1 SV=2	HUMAN	17	1.453	0.166455	0.123	2.12434	0.683976	3.08666
405	4.62	4.69	14.05	10.13	10.13	sp|Q9H098-2|F107B_HUMAN	Isoform 2 of Protein FAM107B OS=Homo sapiens GN=FAM107B	HUMAN	4	1.44783	0.35627	0.198	19.0205	0.0761195	27.5384
406	4.62	4.63	12.03	10.6	10.6	sp|P31997|CEAM8_HUMAN	Carcinoembryonic antigen-related cell adhesion molecule 8 OS=Homo sapiens GN=CEACAM8 PE=1 SV=2	HUMAN	4	1.39121	0.285771	0.175	7.54416	0.18441	10.4955
407	4.61	4.74	24.75	9.571	7.591	tr|B4DTC3|B4DTC3_HUMAN	Heterogeneous nuclear ribonucleoprotein D0 OS=Homo sapiens GN=HNRNPD PE=2 SV=1	HUMAN	2	2.35352	0.425481	0.218	5359.79	0.000439108	12614.4
408	4.59	4.63	13.35	8.686	4.237	tr|H3BVD9|H3BVD9_HUMAN	Kunitz-type protease inhibitor 1 (Fragment) OS=Homo sapiens GN=SPINT1 PE=4 SV=1	HUMAN	2	1.08329	0.673877	0.288	2.025	0.534955	2.19366
409	4.57	4.57	12.96	12.96	11.42	sp|P67809|YBOX1_HUMAN	Nuclease-sensitive element-binding protein 1 OS=Homo sapiens GN=YBX1 PE=1 SV=3	HUMAN	4	0.66395	0.591599	0.265	1061.12	0.000625707	704.53
410	4.55	5.21	66.36	43.64	33.64	sp|P81605|DCD_HUMAN	Dermcidin OS=Homo sapiens GN=DCD PE=1 SV=2	HUMAN	3	0.42415	0.0760572	0.0734	3.69937	0.114655	1.56909
411	4.54	4.82	14.83	7.815	7.337	tr|B4DGP8|B4DGP8_HUMAN	Calnexin OS=Homo sapiens GN=CANX PE=2 SV=1	HUMAN	4	1.74934	0.304261	0.182	5.79358	0.301944	10.1349
412	4.53	6.66	82.54	73.02	60.32	tr|C9J0E4|C9J0E4_HUMAN	Cystatin-A OS=Homo sapiens GN=CSTA PE=4 SV=1	HUMAN	4	1.92887	0.0475889	0.0526	1.89596	1.01736	3.65705
413	4.49	4.7	25.85	17.35	8.503	sp|P06748|NPM_HUMAN	Nucleophosmin OS=Homo sapiens GN=NPM1 PE=1 SV=2	HUMAN	5	1.15076	0.247635	0.158	1.45367	0.791622	1.67282
414	4.47	4.51	33.33	25	19.44	sp|P62942|FKB1A_HUMAN	Peptidyl-prolyl cis-trans isomerase FKBP1A OS=Homo sapiens GN=FKBP1A PE=1 SV=2	HUMAN	2	1.55305	0.438506	0.223	100.007	0.0155295	155.315
415	4.46	4.46	20.47	17.21	17.21	tr|C9JF17|C9JF17_HUMAN	Apolipoprotein D (Fragment) OS=Homo sapiens GN=APOD PE=4 SV=1	HUMAN	3	0.262104	0.047228	0.0524	3.54125	0.0740145	0.928175
417	4.4	4.51	35.84	19.65	15.03	tr|J3KNB4|J3KNB4_HUMAN	Antibacterial protein LL-37 OS=Homo sapiens GN=CAMP PE=4 SV=1	HUMAN	3	1.11904	0.693909	0.293	2.28299	0.490164	2.55475
418	4.38	4.41	35.08	18.85	18.85	sp|P60953|CDC42_HUMAN	Cell division control protein 42 homolog OS=Homo sapiens GN=CDC42 PE=1 SV=2	HUMAN	4	1.55118	0.260794	0.163	3.37706	0.459327	5.23842
419	4.34	4.38	13.81	5.959	4.07	sp|P09871|C1S_HUMAN	Complement C1s subcomponent OS=Homo sapiens GN=C1S PE=1 SV=1	HUMAN	3	0.771051	0.0665708	0.0663	1.33428	0.57788	1.02879
420	4.3	6.62	34.38	25.35	11.46	sp|P27105|STOM_HUMAN	Erythrocyte band 7 integral membrane protein OS=Homo sapiens GN=STOM PE=1 SV=3	HUMAN	5	1.07243	0.874787	0.334	86.3825	0.0124149	92.6389
421	4.28	4.3	29.13	23.48	16.09	sp|P15941-6|MUC1_HUMAN	Isoform 6 of Mucin-1 OS=Homo sapiens GN=MUC1	HUMAN	3	1.38007	0.411856	0.215	2.93905	0.469564	4.05609
422	4.26	12.18	39.9	32.32	27.27	sp|P32119|PRDX2_HUMAN	Peroxiredoxin-2 OS=Homo sapiens GN=PRDX2 PE=1 SV=5	HUMAN	9	0.666787	0.0120966	0.019	1.26664	0.526423	0.844577
423	4.26	4.38	6.846	2.2	1.32	sp|O00468|AGRIN_HUMAN	Agrin OS=Homo sapiens GN=AGRN PE=1 SV=4	HUMAN	2	0.72259	0.474503	0.231	4.95594	0.145803	3.58111
424	4.24	4.33	26.84	15.81	13.6	tr|F2Z2Y4|F2Z2Y4_HUMAN	Pyridoxal kinase OS=Homo sapiens GN=PDXK PE=4 SV=1	HUMAN	3	1.61936	0.16408	0.122	2.61952	0.61819	4.24195
425	4.22	4.5	8.637	1.601	0.7763	sp|Q9NZM1|MYOF_HUMAN	Myoferlin OS=Homo sapiens GN=MYOF PE=1 SV=1	HUMAN	2	1.25174	0.407327	0.214	2.53063	0.494639	3.1677
426	4.22	4.24	24.39	16.59	12.2	sp|Q9Y5Z4|HEBP2_HUMAN	Heme-binding protein 2 OS=Homo sapiens GN=HEBP2 PE=1 SV=1	HUMAN	2	1.1222	0.145745	0.113	1.19424	0.939673	1.34017
427	4.16	8.49	17.42	6.452	4.355	tr|J9JID7|J9JID7_HUMAN	Lamin B2, isoform CRA_a OS=Homo sapiens GN=LMNB2 PE=3 SV=1	HUMAN	5	1.48498	0.381166	0.206	4.60502	0.32247	6.83838
428	4.16	4.47	11.37	4.102	2.797	sp|P11047|LAMC1_HUMAN	Laminin subunit gamma-1 OS=Homo sapiens GN=LAMC1 PE=1 SV=3	HUMAN	3	0.91853	0.561738	0.256	3.71542	0.247221	3.41272
429	4.16	4.34	25	17.34	12.5	sp|O14818|PSA7_HUMAN	Proteasome subunit alpha type-7 OS=Homo sapiens GN=PSMA7 PE=1 SV=1	HUMAN	3	0.770736	0.392606	0.211	10.4409	0.0738186	8.04721
431	4.15	5.73	18.16	10.67	5.243	tr|F5H5M6|F5H5M6_HUMAN	Hyaluronan-binding protein 2 OS=Homo sapiens GN=HABP2 PE=3 SV=1	HUMAN	3	0.417076	0.000141607	0.000586	1.24133	0.33599	0.517731
432	4.15	4.22	28.83	24.77	10.36	sp|P04179|SODM_HUMAN	Superoxide dismutase [Mn], mitochondrial OS=Homo sapiens GN=SOD2 PE=1 SV=2	HUMAN	2	0.631552	0.160491	0.12	2.47201	0.255481	1.5612
435	4.12	4.24	33.78	23.65	14.86	sp|O60869|EDF1_HUMAN	Endothelial differentiation-related factor 1 OS=Homo sapiens GN=EDF1 PE=1 SV=1	HUMAN	2	1.31954	0.0851318	0.0788	1.45113	0.909323	1.91482
436	4.12	4.12	15.83	13.75	11.25	sp|P08294|SODE_HUMAN	Extracellular superoxide dismutase [Cu-Zn] OS=Homo sapiens GN=SOD3 PE=1 SV=2	HUMAN	2	0.640876	0.580525	0.261	1480.94	0.000432748	949.101
438	4.11	4.12	19.7	7.955	7.955	sp|P61247|RS3A_HUMAN	40S ribosomal protein S3a OS=Homo sapiens GN=RPS3A PE=1 SV=2	HUMAN	2	1.14024	0.632327	0.276	2.74567	0.415288	3.13074
439	4.1	10.8	84.09	84.09	77.27	sp|P63313|TYB10_HUMAN	Thymosin beta-10 OS=Homo sapiens GN=TMSB10 PE=1 SV=2	HUMAN	16	3.15851	0.229818	0.152	248.909	0.0126894	786.182
440	4.09	6.17	67.86	41.67	34.52	tr|E9PS38|E9PS38_HUMAN	Protein NEDD8-MDP1 OS=Homo sapiens GN=NEDD8-MDP1 PE=4 SV=1	HUMAN	4	1.77273	0.109605	0.0944	3.5429	0.50036	6.28061
441	4.09	4.25	19.06	12.23	11.87	sp|Q9BT09|CNPY3_HUMAN	Protein canopy homolog 3 OS=Homo sapiens GN=CNPY3 PE=1 SV=1	HUMAN	3	1.14402	0.423694	0.218	3.82673	0.298954	4.37784
443	4.08	4.27	10.24	4.654	4.654	sp|P15144|AMPN_HUMAN	Aminopeptidase N OS=Homo sapiens GN=ANPEP PE=1 SV=4	HUMAN	3	0.358687	0.479333	0.232	200386	1.79e-06	71875.8
445	4.07	4.29	19.16	7.612	7.612	sp|P49908|SEPP1_HUMAN	Selenoprotein P OS=Homo sapiens GN=SEPP1 PE=1 SV=3	HUMAN	3	0.368955	0.0236008	0.0322	1.9563	0.188598	0.721789
446	4.07	4.21	24.07	7.944	6.542	tr|Q5T6W5|Q5T6W5_HUMAN	Heterogeneous nuclear ribonucleoprotein K OS=Homo sapiens GN=HNRNPK PE=2 SV=1	HUMAN	3	1.8024	0.118279	0.0985	4.08346	0.44139	7.36
447	4.07	4.19	20.13	7.468	4.87	tr|E7EX17|E7EX17_HUMAN	Uncharacterized protein OS=Homo sapiens GN=EIF4B PE=4 SV=1	HUMAN	2	0.977933	0.816277	0.32	1.43801	0.680059	1.40628
449	4.07	4.16	21.62	10.04	10.04	tr|J3KN86|J3KN86_HUMAN	40S ribosomal protein S3 OS=Homo sapiens GN=RPS3 PE=3 SV=1	HUMAN	2	2.2695	0.228685	0.152	7.82756	0.289937	17.7647
450	4.07	4.14	29.8	16.56	12.58	tr|B1AKZ3|B1AKZ3_HUMAN	Astrocytic phosphoprotein PEA-15 OS=Homo sapiens GN=PEA15 PE=2 SV=1	HUMAN	3	1.12967	0.634297	0.277	2.08615	0.541509	2.35667
452	4.06	4.15	22.1	10.72	7.877	sp|Q13451|FKBP5_HUMAN	Peptidyl-prolyl cis-trans isomerase FKBP5 OS=Homo sapiens GN=FKBP5 PE=1 SV=2	HUMAN	2	0.61528	0.154342	0.118	4.60031	0.133747	2.83048
454	4.05	4.22	7.35	2.227	2.227	tr|G5E9M5|G5E9M5_HUMAN	Interleukin enhancer binding factor 3, 90kDa, isoform CRA_b OS=Homo sapiens GN=ILF3 PE=4 SV=1	HUMAN	2	1.24896	0.519819	0.244	20.2111	0.0617956	25.2428
455	4.05	4.06	11.97	5.882	4.462	sp|Q12805|FBLN3_HUMAN	EGF-containing fibulin-like extracellular matrix protein 1 OS=Homo sapiens GN=EFEMP1 PE=1 SV=2	HUMAN	2	1.06457	0.728352	0.303	1.963	0.542318	2.08974
456	4.05	4.06	6.977	4.07	4.07	tr|F5H3W1|F5H3W1_HUMAN	Podocalyxin OS=Homo sapiens GN=PODXL PE=4 SV=1	HUMAN	2	1.91561	0.0811329	0.0771	2.33802	0.819332	4.47874
460	4.03	4.13	8.342	2.925	1.625	sp|O14786|NRP1_HUMAN	Neuropilin-1 OS=Homo sapiens GN=NRP1 PE=1 SV=3	HUMAN	2	0.867326	0.553072	0.253	2.37949	0.3645	2.0638
461	4.03	4.1	17.65	7.721	7.721	sp|P24593|IBP5_HUMAN	Insulin-like growth factor-binding protein 5 OS=Homo sapiens GN=IGFBP5 PE=1 SV=1	HUMAN	3	1.12892	0.715856	0.299	3.47286	0.325069	3.92058
462	4.02	9.62	18.96	9.514	5.466	sp|P20742|PZP_HUMAN	Pregnancy zone protein OS=Homo sapiens GN=PZP PE=1 SV=4	HUMAN	7	0.503081	0.46744	0.229	27.7196	0.018149	13.9452
464	4.02	4.4	12.23	7.524	2.351	tr|F8W8S0|F8W8S0_HUMAN	Cytoplasmic dynein 1 intermediate chain 2 OS=Homo sapiens GN=DYNC1I2 PE=4 SV=1	HUMAN	2	1.02988	0.921785	0.347	20.69	0.0497767	21.3083
465	4.02	4.17	18.91	16.81	10.5	tr|F5GX11|F5GX11_HUMAN	Proteasome subunit alpha type-1 OS=Homo sapiens GN=PSMA1 PE=4 SV=1	HUMAN	2	1.15266	0.398625	0.213	3.68993	0.31238	4.25325
466	4.02	4.1	19.06	10.25	5.123	tr|B5MCQ5|B5MCQ5_HUMAN	Protein disulfide-isomerase A6 OS=Homo sapiens GN=PDIA6 PE=3 SV=1	HUMAN	2	1.29167	0.539254	0.249	39.6412	0.032584	51.2033
467	4.01	5.21	19.35	9.677	9.677	sp|P09496|CLCA_HUMAN	Clathrin light chain A OS=Homo sapiens GN=CLTA PE=1 SV=1	HUMAN	4	0.862741	0.485846	0.233	6.0153	0.143425	5.18964
468	4.01	4.27	21.26	6.934	3.236	sp|A0MZ66-3|SHOT1_HUMAN	Isoform 3 of Shootin-1 OS=Homo sapiens GN=KIAA1598	HUMAN	2	1.16366	0.146659	0.113	1.28103	0.908372	1.49068
469	4.01	4.1	23.69	12.05	12.05	sp|Q06323|PSME1_HUMAN	Proteasome activator complex subunit 1 OS=Homo sapiens GN=PSME1 PE=1 SV=1	HUMAN	6	1.10146	0.845781	0.326	143.881	0.00765532	158.479
470	4.01	4.07	29.41	29.41	23.53	sp|P20962|PTMS_HUMAN	Parathymosin OS=Homo sapiens GN=PTMS PE=1 SV=2	HUMAN	2	0.759714	0.261547	0.163	4.5773	0.165974	3.47744
473	4	4.2	8.175	2.912	2.24	sp|Q14764|MVP_HUMAN	Major vault protein OS=Homo sapiens GN=MVP PE=1 SV=4	HUMAN	2	1.38341	0.509699	0.241	70.2006	0.0197065	97.1162
474	4	4.13	15.67	8.955	8.955	tr|Q5VXV2|Q5VXV2_HUMAN	Protein SET OS=Homo sapiens GN=SET PE=2 SV=2	HUMAN	2	1.0332	0.801963	0.317	3.63596	0.284163	3.75669
475	4	4.08	12.39	7.606	7.606	tr|B7Z1Z5|B7Z1Z5_HUMAN	Neurotrimin OS=Homo sapiens GN=NTM PE=2 SV=1	HUMAN	2	1.5243	0.743325	0.307	283938	5.37e-06	432805
476	4	4.06	14.12	4.706	4.706	sp|P29350|PTN6_HUMAN	Tyrosine-protein phosphatase non-receptor type 6 OS=Homo sapiens GN=PTPN6 PE=1 SV=1	HUMAN	2	0.779165	0.804817	0.317	22364	3.48e-05	17425.2
483	4	4	4.601	3.221	3.221	sp|Q9NPY3|C1QR1_HUMAN	Complement component C1q receptor OS=Homo sapiens GN=CD93 PE=1 SV=3	HUMAN	2	0.397624	0.422844	0.218	9639.3	4.13e-05	3832.82
484	4	4	16.52	13.84	13.84	sp|Q96BQ1|FAM3D_HUMAN	Protein FAM3D OS=Homo sapiens GN=FAM3D PE=1 SV=1	HUMAN	2	1.04905	0.719462	0.3	3.63335	0.288728	3.81157
486	4	4	6.593	6.593	6.593	tr|F6SYF8|F6SYF8_HUMAN	Dickkopf-related protein 3 OS=Homo sapiens GN=DKK3 PE=4 SV=1	HUMAN	3	0.950336	0.773968	0.314	5.73001	0.165852	5.44543
487	3.98	4.02	10.64	5.201	4.019	sp|Q96IY4|CBPB2_HUMAN	Carboxypeptidase B2 OS=Homo sapiens GN=CPB2 PE=1 SV=2	HUMAN	2	0.758946	0.223101	0.15	3.60045	0.210792	2.73254
488	3.97	14.9	39.27	29.15	22.67	sp|P61981|1433G_HUMAN	14-3-3 protein gamma OS=Homo sapiens GN=YWHAG PE=1 SV=2	HUMAN	12	1.61301	0.382332	0.207	64.1375	0.0251492	103.455
490	3.95	3.98	17.61	10.38	6.604	tr|G5EA09|G5EA09_HUMAN	Syndecan binding protein (Syntenin), isoform CRA_a OS=Homo sapiens GN=SDCBP PE=4 SV=1	HUMAN	2	1.15116	0.362797	0.199	1.67877	0.685719	1.93254
492	3.91	3.98	6.463	5.102	2.608	sp|P12830|CADH1_HUMAN	Cadherin-1 OS=Homo sapiens GN=CDH1 PE=1 SV=3	HUMAN	2	1.20809	0.0868227	0.0797	1.27063	0.950783	1.53504
494	3.89	3.91	19.35	9.946	9.946	tr|J3QK90|J3QK90_HUMAN	NSFL1 cofactor p47 OS=Homo sapiens GN=NSFL1C PE=4 SV=1	HUMAN	3	0.684537	0.165163	0.122	2.13921	0.319995	1.46437
497	3.82	4.29	10.67	5.618	3.184	sp|Q9H4M9|EHD1_HUMAN	EH domain-containing protein 1 OS=Homo sapiens GN=EHD1 PE=1 SV=2	HUMAN	2	1.89401	0.198893	0.14	13.7523	0.137722	26.047
499	3.75	4.83	25.94	21.7	13.21	tr|E7EWS7|E7EWS7_HUMAN	Ubiquitin-conjugating enzyme E2 L3 OS=Homo sapiens GN=UBE2L3 PE=3 SV=1	HUMAN	3	1.86643	0.102117	0.0894	2.53691	0.73571	4.73497
500	3.71	3.82	8.991	4.404	4.404	sp|P22792|CPN2_HUMAN	Carboxypeptidase N subunit 2 OS=Homo sapiens GN=CPN2 PE=1 SV=3	HUMAN	2	0.591662	0.201053	0.14	8.83643	0.0669572	5.22818
501	3.7	3.72	9.517	6.042	3.021	tr|D6RAR4|D6RAR4_HUMAN	Hepatocyte growth factor activator short chain OS=Homo sapiens GN=HGFAC PE=3 SV=1	HUMAN	2	0.330283	0.0906189	0.0816	7.51756	0.0439349	2.48292
502	3.67	3.69	17.82	5.116	5.116	sp|O75083|WDR1_HUMAN	WD repeat-containing protein 1 OS=Homo sapiens GN=WDR1 PE=1 SV=4	HUMAN	3	1	1	0.364	98.0196	0.010202	98.0196
503	3.64	3.66	9.389	3.712	3.712	sp|P15169|CBPN_HUMAN	Carboxypeptidase N catalytic chain OS=Homo sapiens GN=CPN1 PE=1 SV=1	HUMAN	2	0.712712	0.319544	0.187	10.6091	0.0671791	7.56126
504	3.6	3.67	21.63	13.94	11.06	tr|F5H7H0|F5H7H0_HUMAN	Glutathione S-transferase omega-1 OS=Homo sapiens GN=GSTO1 PE=3 SV=1	HUMAN	2	0.708075	0.599361	0.267	413.366	0.00171295	292.694
506	3.54	3.54	18.46	11.07	5.705	sp|Q9HC38-2|GLOD4_HUMAN	Isoform 2 of Glyoxalase domain-containing protein 4 OS=Homo sapiens GN=GLOD4	HUMAN	2	1.55279	0.0589622	0.0614	1.59476	0.973682	2.47632
508	3.5	4.64	40.24	28.99	24.85	tr|E9PLD0|E9PLD0_HUMAN	Ras-related protein Rab-1B OS=Homo sapiens GN=RAB1B PE=3 SV=1	HUMAN	4	1.15301	0.768866	0.313	116.943	0.00985958	134.836
509	3.49	3.49	11.36	9.416	9.416	tr|H7BY36|H7BY36_HUMAN	RNA-binding protein EWS (Fragment) OS=Homo sapiens GN=EWSR1 PE=4 SV=1	HUMAN	3	1.3684	0.197827	0.139	3.59601	0.380533	4.92078
510	3.46	4.24	15.66	6.977	4.806	sp|P13667|PDIA4_HUMAN	Protein disulfide-isomerase A4 OS=Homo sapiens GN=PDIA4 PE=1 SV=2	HUMAN	5	0.564315	0.0202272	0.0284	1.42698	0.395462	0.805265
511	3.45	3.88	6.789	3.112	2.263	sp|P23246|SFPQ_HUMAN	Splicing factor, proline- and glutamine-rich OS=Homo sapiens GN=SFPQ PE=1 SV=2	HUMAN	3	1.30812	0.313145	0.185	6.22497	0.21014	8.14299
512	3.42	3.51	28.13	14.29	8.929	sp|Q00688|FKBP3_HUMAN	Peptidyl-prolyl cis-trans isomerase FKBP3 OS=Homo sapiens GN=FKBP3 PE=1 SV=1	HUMAN	2	1.39502	0.0220271	0.0305	1.27359	1.09534	1.77669
513	3.37	3.42	8.624	4.037	4.037	tr|A6NHF2|A6NHF2_HUMAN	Biotinidase OS=Homo sapiens GN=BTD PE=2 SV=3	HUMAN	2	0.729317	0.193694	0.137	3.52312	0.207009	2.56947
514	3.35	4.35	11.24	5.473	3.846	sp|P07225|PROS_HUMAN	Vitamin K-dependent protein S OS=Homo sapiens GN=PROS1 PE=1 SV=1	HUMAN	3	0.544614	0.183426	0.132	9.8584	0.0552437	5.36903
515	3.35	3.39	20.69	7.28	7.28	sp|P30040|ERP29_HUMAN	Endoplasmic reticulum resident protein 29 OS=Homo sapiens GN=ERP29 PE=1 SV=4	HUMAN	2	0.75404	0.416706	0.216	15.6861	0.0480705	11.828
516	3.33	3.33	5.516	4.077	4.077	sp|P11279|LAMP1_HUMAN	Lysosome-associated membrane glycoprotein 1 OS=Homo sapiens GN=LAMP1 PE=1 SV=3	HUMAN	2	0.632953	0.136028	0.107	3.52875	0.17937	2.23354
517	3.31	3.39	17.46	6.805	3.846	tr|I3L080|I3L080_HUMAN	Hepatoma-derived growth factor-related protein 2 OS=Homo sapiens GN=HDGFRP2 PE=4 SV=1	HUMAN	2	0.892168	0.679772	0.29	13.9416	0.0639934	12.4382
518	3.3	3.3	6.209	5.68	4.227	sp|Q9HCU0|CD248_HUMAN	Endosialin OS=Homo sapiens GN=CD248 PE=1 SV=1	HUMAN	4	1.3824	0.351041	0.196	3.17437	0.435486	4.38824
519	3.29	3.57	10.77	2.591	1.943	sp|Q9H2G2|SLK_HUMAN	STE20-like serine/threonine-protein kinase OS=Homo sapiens GN=SLK PE=1 SV=1	HUMAN	2	1.09592	0.910719	0.343	3804.75	0.00028804	4169.7
522	3.24	3.35	44.44	28.4	28.4	tr|H0Y614|H0Y614_HUMAN	Ubiquitin-fold modifier 1 (Fragment) OS=Homo sapiens GN=UFM1 PE=4 SV=1	HUMAN	2	1.34433	0.305286	0.182	7.06499	0.190281	9.49771
523	3.23	4.15	8.633	6.715	6.715	sp|P15151|PVR_HUMAN	Poliovirus receptor OS=Homo sapiens GN=PVR PE=1 SV=2	HUMAN	3	0.822081	0.299769	0.18	3.55099	0.231508	2.9192
524	3.19	3.26	53.15	19.82	19.82	tr|J3KT38|J3KT38_HUMAN	Growth factor receptor-bound protein 2 (Fragment) OS=Homo sapiens GN=GRB2 PE=4 SV=1	HUMAN	2	0.820935	0.306628	0.182	3.70787	0.221403	3.04392
525	3.16	3.43	12.26	6.065	2.695	sp|Q5KU26|COL12_HUMAN	Collectin-12 OS=Homo sapiens GN=COLEC12 PE=1 SV=3	HUMAN	3	1.11037	0.481784	0.233	3.51214	0.316153	3.89978
526	3.16	3.17	32.39	18.31	9.859	sp|Q05315|LPPL_HUMAN	Eosinophil lysophospholipase OS=Homo sapiens GN=CLC PE=1 SV=3	HUMAN	2	5.78986	0.0422088	0.0479	4.97137	1.16464	28.7835
527	3.13	3.32	12.91	4.044	4.044	sp|Q14677-3|EPN4_HUMAN	Isoform 3 of Clathrin interactor 1 OS=Homo sapiens GN=CLINT1	HUMAN	2	1.11241	0.325128	0.188	1.42537	0.780438	1.5856
529	3.07	3.09	18.75	10.53	10.53	sp|P46108|CRK_HUMAN	Adapter molecule crk OS=Homo sapiens GN=CRK PE=1 SV=2	HUMAN	2	0.536289	0.420777	0.218	471.751	0.00113681	252.995
531	3	6.04	24.65	11.39	6.708	tr|E9PGK1|E9PGK1_HUMAN	Annexin OS=Homo sapiens GN=ANXA6 PE=3 SV=1	HUMAN	6	0.806033	0.398674	0.213	2.01171	0.40067	1.62151
533	2.97	2.98	9.913	5.831	5.831	sp|Q16651|PRSS8_HUMAN	Prostasin OS=Homo sapiens GN=PRSS8 PE=1 SV=1	HUMAN	2	1.48322	0.156948	0.118	3.52716	0.420514	5.23154
536	2.93	3.14	25	12.14	8.571	sp|O43768-4|ENSA_HUMAN	Isoform 4 of Alpha-endosulfine OS=Homo sapiens GN=ENSA	HUMAN	2	1.28772	0.0952164	0.0849	1.43642	0.896479	1.8497
537	2.93	2.96	16.1	8.359	2.167	sp|P52895|AK1C2_HUMAN	Aldo-keto reductase family 1 member C2 OS=Homo sapiens GN=AKR1C2 PE=1 SV=3	HUMAN	1	2.00348	0.0377615	0.0447	1.8187	1.1016	3.64373
539	2.88	3.15	19.5	3.312	1.84	sp|Q9Y2J2|E41L3_HUMAN	Band 4.1-like protein 3 OS=Homo sapiens GN=EPB41L3 PE=1 SV=2	HUMAN	2	0.844837	0.351567	0.196	3.74385	0.22566	3.16295
541	2.79	2.82	8.293	5.104	2.552	tr|F5H6P0|F5H6P0_HUMAN	Protein-glutamine gamma-glutamyltransferase 2 OS=Homo sapiens GN=TGM2 PE=3 SV=1	HUMAN	2	1.96155	0.239783	0.156	29.546	0.0663896	57.956
543	2.72	6.11	18.49	5.156	1.091	sp|Q5TZA2|CROCC_HUMAN	Rootletin OS=Homo sapiens GN=CROCC PE=1 SV=1	HUMAN	4	0.231366	0.443478	0.224	5710844	4.05e-08	1.3213e+06
545	2.7	3.12	21.18	14.78	8.621	tr|B4DDD6|B4DDD6_HUMAN	Drebrin-like protein OS=Homo sapiens GN=DBNL PE=2 SV=1	HUMAN	3	1.38232	0.283071	0.173	2.60627	0.530382	3.6027
546	2.7	2.78	6.886	4.025	2.648	sp|Q14697|GANAB_HUMAN	Neutral alpha-glucosidase AB OS=Homo sapiens GN=GANAB PE=1 SV=3	HUMAN	2	1.31948	0.276452	0.17	5.12272	0.257574	6.75933
547	2.69	2.79	14.23	4.067	2.957	sp|P48643|TCPE_HUMAN	T-complex protein 1 subunit epsilon OS=Homo sapiens GN=CCT5 PE=1 SV=1	HUMAN	2	1.68372	0.122168	0.101	3.61897	0.465247	6.09332
548	2.68	2.7	16	8.571	8.571	sp|P08567|PLEK_HUMAN	Pleckstrin OS=Homo sapiens GN=PLEK PE=1 SV=3	HUMAN	2	1.24658	0.543295	0.251	24.7746	0.0503168	30.8835
549	2.67	14.31	57.72	38.21	23.17	sp|P31946|1433B_HUMAN	14-3-3 protein beta/alpha OS=Homo sapiens GN=YWHAB PE=1 SV=3	HUMAN	14	1.32977	0.479263	0.232	4.14412	0.320881	5.51073
550	2.61	2.71	16.15	9.938	5.28	sp|Q9Y5Y7|LYVE1_HUMAN	Lymphatic vessel endothelial hyaluronic acid receptor 1 OS=Homo sapiens GN=LYVE1 PE=1 SV=2	HUMAN	2	0.809253	0.495955	0.237	14.2277	0.0568786	11.5138
551	2.6	2.66	5	2.593	2.593	tr|H0Y2Y8|H0Y2Y8_HUMAN	Zyxin (Fragment) OS=Homo sapiens GN=ZYX PE=4 SV=1	HUMAN	2	1.19514	0.322289	0.188	3.51075	0.340423	4.19584
552	2.59	4.5	32.27	15.45	10	sp|P16035|TIMP2_HUMAN	Metalloproteinase inhibitor 2 OS=Homo sapiens GN=TIMP2 PE=1 SV=2	HUMAN	2	1.33703	0.215307	0.146	3.66193	0.365116	4.8961
553	2.55	3.33	14.24	2.62	0.9112	sp|O60437|PEPL_HUMAN	Periplakin OS=Homo sapiens GN=PPL PE=1 SV=4	HUMAN	2	0.814968	0.343505	0.194	4.74388	0.171794	3.86611
555	2.49	2.61	21.64	14.18	8.955	sp|A6NHG4|DDTL_HUMAN	D-dopachrome decarboxylase-like protein OS=Homo sapiens GN=DDTL PE=2 SV=1	HUMAN	1	1.88558	0.1563	0.118	7.53267	0.250321	14.2035
556	2.49	2.54	6.032	2.681	1.877	tr|H3BQZ7|H3BQZ7_HUMAN	HCG2044799 OS=Homo sapiens GN=hCG_2044799 PE=4 SV=1	HUMAN	1	0.910696	0.822403	0.322	63.4072	0.0143627	57.7447
557	2.48	2.48	26.5	22.22	6.838	sp|P19957|ELAF_HUMAN	Elafin OS=Homo sapiens GN=PI3 PE=1 SV=3	HUMAN	1	1.17658	0.224378	0.15	1.40358	0.838272	1.65143
558	2.46	2.61	4.903	1.311	0.6271	sp|P39060|COIA1_HUMAN	Collagen alpha-1(XVIII) chain OS=Homo sapiens GN=COL18A1 PE=1 SV=5	HUMAN	1	0.722856	0.19247	0.137	3.61881	0.19975	2.61588
559	2.45	2.57	17.68	9.669	2.486	sp|P30490|1B52_HUMAN	HLA class I histocompatibility antigen, B-52 alpha chain OS=Homo sapiens GN=HLA-B PE=2 SV=1	HUMAN	1	1.02438	0.864754	0.333	4.13232	0.247894	4.23306
560	2.45	2.45	37.9	33.87	27.42	sp|Q14508|WFDC2_HUMAN	WAP four-disulfide core domain protein 2 OS=Homo sapiens GN=WFDC2 PE=1 SV=2	HUMAN	6	2.91961	0.0391955	0.0453	2.56165	1.13974	7.47901
562	2.38	2.48	8.108	3.534	2.287	sp|P18428|LBP_HUMAN	Lipopolysaccharide-binding protein OS=Homo sapiens GN=LBP PE=1 SV=3	HUMAN	1	0.633836	0.315958	0.186	23.0408	0.0275093	14.6041
564	2.37	3.33	12.68	7.213	1.53	sp|Q15424|SAFB1_HUMAN	Scaffold attachment factor B1 OS=Homo sapiens GN=SAFB PE=1 SV=4	HUMAN	2	0.561861	0.180453	0.131	2.87194	0.195638	1.61363
566	2.35	2.66	17.31	5.23	0.9963	sp|P14625|ENPL_HUMAN	Endoplasmin OS=Homo sapiens GN=HSP90B1 PE=1 SV=1	HUMAN	1	1.37211	0.0858574	0.0793	1.53244	0.895376	2.10268
567	2.29	3.03	10.79	0.8328	0.2562	sp|P24043|LAMA2_HUMAN	Laminin subunit alpha-2 OS=Homo sapiens GN=LAMA2 PE=1 SV=4	HUMAN	1	0.286099	0.507747	0.241	11902600	2.4e-08	3.40532e+06
570	2.28	2.28	13.56	10.17	6.215	tr|J3QRS3|J3QRS3_HUMAN	Myosin regulatory light chain 12A OS=Homo sapiens GN=MYL12A PE=4 SV=1	HUMAN	1	1.63768	0.342515	0.194	42.104	0.038896	68.9526
572	2.27	2.31	5.139	2.158	1.542	sp|P19021|AMD_HUMAN	Peptidyl-glycine alpha-amidating monooxygenase OS=Homo sapiens GN=PAM PE=1 SV=2	HUMAN	1	1.89281	0.239528	0.156	24.6045	0.0769296	46.5716
573	2.26	2.78	21.76	16.74	6.695	tr|H3BPK3|H3BPK3_HUMAN	Hydroxyacylglutathione hydrolase, mitochondrial (Fragment) OS=Homo sapiens GN=HAGH PE=3 SV=1	HUMAN	1	0.910857	0.87035	0.333	312.483	0.00291491	284.627
578	2.22	2.44	15.41	4.239	2.312	sp|P28838|AMPL_HUMAN	Cytosol aminopeptidase OS=Homo sapiens GN=LAP3 PE=1 SV=3	HUMAN	1	1.37469	0.429336	0.219	25.3424	0.0542448	34.838
579	2.21	2.39	18.25	8.226	3.599	tr|A8MYB8|A8MYB8_HUMAN	Aldehyde dehydrogenase, dimeric NADP-preferring OS=Homo sapiens GN=ALDH3A1 PE=3 SV=1	HUMAN	1	1.17592	0.778553	0.314	292.518	0.00401999	343.976
581	2.19	2.33	6.684	2.883	1.048	sp|Q06481|APLP2_HUMAN	Amyloid-like protein 2 OS=Homo sapiens GN=APLP2 PE=1 SV=2	HUMAN	1	0.960948	0.803808	0.317	4.90398	0.195953	4.71247
582	2.18	2.38	11.28	3.47	1.363	sp|Q9HCB6|SPON1_HUMAN	Spondin-1 OS=Homo sapiens GN=SPON1 PE=1 SV=2	HUMAN	1	1.40404	0.245152	0.158	2.45271	0.572444	3.44371
585	2.15	2.32	11.48	4.645	2.186	sp|P13010|XRCC5_HUMAN	X-ray repair cross-complementing protein 5 OS=Homo sapiens GN=XRCC5 PE=1 SV=3	HUMAN	2	1.47104	0.499403	0.237	7.6205	0.193037	11.21
586	2.15	2.19	6.408	3.373	1.686	sp|P28799|GRN_HUMAN	Granulins OS=Homo sapiens GN=GRN PE=1 SV=2	HUMAN	1	0.765904	0.231432	0.153	3.62984	0.211002	2.78011
587	2.13	4.14	17.9	10.23	7.67	sp|Q9NYL9|TMOD3_HUMAN	Tropomodulin-3 OS=Homo sapiens GN=TMOD3 PE=1 SV=1	HUMAN	2	1.16377	0.833519	0.323	1339.85	0.000868581	1559.28
589	2.13	2.4	5.265	2.083	1.493	sp|P58107|EPIPL_HUMAN	Epiplakin OS=Homo sapiens GN=EPPK1 PE=1 SV=2	HUMAN	1	0.780473	0.666801	0.287	234.469	0.00332869	182.997
590	2.13	2.26	5.813	1.799	0.692	sp|P23470|PTPRG_HUMAN	Receptor-type tyrosine-protein phosphatase gamma OS=Homo sapiens GN=PTPRG PE=1 SV=4	HUMAN	1	0.660461	0.321714	0.188	18.4688	0.035761	12.1979
591	2.13	2.15	10.31	6.873	3.436	sp|P17936|IBP3_HUMAN	Insulin-like growth factor-binding protein 3 OS=Homo sapiens GN=IGFBP3 PE=1 SV=2	HUMAN	1	0.261108	0.0477033	0.0526	3.59981	0.0725339	0.939941
592	2.11	2.15	35.56	23.33	23.33	tr|A6NL93|A6NL93_HUMAN	Non-histone chromosomal protein HMG-14 OS=Homo sapiens GN=HMGN1 PE=4 SV=1	HUMAN	3	1.1373	0.450353	0.226	4.04616	0.281082	4.60171
593	2.11	2.13	9.985	4.236	3.328	sp|Q9NQ79|CRAC1_HUMAN	Cartilage acidic protein 1 OS=Homo sapiens GN=CRTAC1 PE=1 SV=2	HUMAN	1	0.571627	0.316715	0.186	47.4168	0.0120554	27.1048
597	2.09	2.87	10.07	5.152	5.152	sp|P29622|KAIN_HUMAN	Kallistatin OS=Homo sapiens GN=SERPINA4 PE=1 SV=3	HUMAN	2	0.408641	0.0137258	0.0209	1.57753	0.259039	0.644642
604	2.08	2.08	19.72	8.451	4.93	tr|C9JRR0|C9JRR0_HUMAN	Augurin (Fragment) OS=Homo sapiens GN=C2orf40 PE=4 SV=1	HUMAN	1	1.74784	0.461848	0.228	539.996	0.00323676	943.824
608	2.07	2.12	12.01	6.769	3.93	sp|Q8N4F0|BPIB2_HUMAN	BPI fold-containing family B member 2 OS=Homo sapiens GN=BPIFB2 PE=1 SV=2	HUMAN	1	3.12716	0.327447	0.189	3590.62	0.000870924	11228.4
611	2.06	2.31	9.025	3.785	3.057	sp|Q9NPH3-5|IL1AP_HUMAN	Isoform 4 of Interleukin-1 receptor accessory protein OS=Homo sapiens GN=IL1RAP	HUMAN	3	0.541051	0.103906	0.0907	3.61561	0.149643	1.95623
615	2.06	2.12	18.78	6.939	4.082	sp|P02745|C1QA_HUMAN	Complement C1q subcomponent subunit A OS=Homo sapiens GN=C1QA PE=1 SV=2	HUMAN	1	0.662977	0.416912	0.216	55.1716	0.0120166	36.5775
623	2.04	2.9	15.48	2.976	2.976	sp|Q13217|DNJC3_HUMAN	DnaJ homolog subfamily C member 3 OS=Homo sapiens GN=DNAJC3 PE=1 SV=1	HUMAN	2	0.784594	0.521351	0.244	27.0135	0.0290445	21.1947
624	2.04	2.2	9.395	0.8758	0.8758	tr|E9PC28|E9PC28_HUMAN	Receptor-type tyrosine-protein phosphatase C OS=Homo sapiens GN=PTPRC PE=4 SV=1	HUMAN	1	0.810757	0.283048	0.173	3.56063	0.2277	2.88681
630	2.04	2.07	6.25	2.083	2.083	tr|I3L1N7|I3L1N7_HUMAN	Sex hormone-binding globulin OS=Homo sapiens GN=SHBG PE=4 SV=1	HUMAN	1	1.13712	0.464766	0.229	4.31159	0.263736	4.90281
632	2.04	2.04	21.62	4.054	4.054	tr|J3KN29|J3KN29_HUMAN	26S proteasome non-ATPase regulatory subunit 9 OS=Homo sapiens GN=PSMD9 PE=4 SV=1	HUMAN	1	0.977762	0.947366	0.352	31.4475	0.0310919	30.7481
642	2.03	2.13	12.84	4.421	4.421	sp|Q96KP4|CNDP2_HUMAN	Cytosolic non-specific dipeptidase OS=Homo sapiens GN=CNDP2 PE=1 SV=2	HUMAN	1	0.374611	0.116688	0.0984	10.1012	0.0370859	3.78402
648	2.03	2.07	12.65	5.422	3.614	sp|Q53FA7|QORX_HUMAN	Quinone oxidoreductase PIG3 OS=Homo sapiens GN=TP53I3 PE=1 SV=2	HUMAN	1	1.30611	0.360332	0.199	8.63532	0.151252	11.2787
661	2.02	2.04	18.18	7.071	7.071	sp|P31431|SDC4_HUMAN	Syndecan-4 OS=Homo sapiens GN=SDC4 PE=1 SV=2	HUMAN	1	0.463405	0.0818116	0.0772	3.53554	0.131071	1.63838
662	2.02	2.03	4.067	0.6973	0.6973	sp|Q14766|LTBP1_HUMAN	Latent-transforming growth factor beta-binding protein 1 OS=Homo sapiens GN=LTBP1 PE=1 SV=4	HUMAN	1	1.2047	0.831681	0.323	6248.67	0.000192793	7527.77
664	2.02	2.02	4.921	1.429	1.429	tr|E9PHD4|E9PHD4_HUMAN	Lipolysis-stimulated lipoprotein receptor OS=Homo sapiens GN=LSR PE=4 SV=1	HUMAN	1	0.807026	0.274994	0.17	3.51072	0.229875	2.83324
675	2.01	2.08	9.808	2.345	2.345	tr|B4DDJ5|B4DDJ5_HUMAN	Macrophage scavenger receptor types I and II OS=Homo sapiens GN=MSR1 PE=2 SV=1	HUMAN	1	0.653919	0.677731	0.289	16899.2	3.87e-05	11050.7
774	1.79	2.08	14.01	4.066	1.958	sp|Q14515|SPRL1_HUMAN	SPARC-like protein 1 OS=Homo sapiens GN=SPARCL1 PE=1 SV=2	HUMAN	1	0.922737	0.781184	0.314	17.3659	0.0531351	16.0241
777	1.78	1.79	12.5	3.804	3.804	sp|Q04760|LGUL_HUMAN	Lactoylglutathione lyase OS=Homo sapiens GN=GLO1 PE=1 SV=4	HUMAN	1	0.855203	0.361957	0.199	3.5603	0.240205	3.04478
779	1.74	2.07	16.43	3.111	0.5065	sp|Q14152|EIF3A_HUMAN	Eukaryotic translation initiation factor 3 subunit A OS=Homo sapiens GN=EIF3A PE=1 SV=1	HUMAN	1	0.873743	0.639548	0.278	2.89424	0.30189	2.52883
792	1.6	1.62	16.81	7.522	3.097	sp|P22352|GPX3_HUMAN	Glutathione peroxidase 3 OS=Homo sapiens GN=GPX3 PE=1 SV=2	HUMAN	1	1.1197	0.463455	0.229	3.59818	0.311186	4.02889

## Sheet: Proteins with Q-value < 5%
N	Unused	Total	%Cov	%Cov(50)	%Cov(95)	Accession	Name	Species	Peptides (95%)	115:114	PVal 115:114	Q-value 115:114	EF 115:114	LowerCI 115:114	UpperCI 115:114
5	156.68	156.68	63.1	54.46	52.96	sp|P00450|CERU_HUMAN	Ceruloplasmin OS=Homo sapiens GN=CP PE=1 SV=1	HUMAN	116	0.843558	0.0242811	0.0328	1.15818	0.72835	0.97699
7	137.82	137.82	61.98	57.92	53.94	sp|P08603|CFAH_HUMAN	Complement factor H OS=Homo sapiens GN=CFH PE=1 SV=4	HUMAN	104	0.631855	5.65e-09	1.03e-07	1.13055	0.558893	0.714341
8	131.49	131.67	52.97	42.11	31.73	sp|Q09666|AHNK_HUMAN	Neuroblast differentiation-associated protein AHNAK OS=Homo sapiens GN=AHNAK PE=1 SV=2	HUMAN	123	0.836164	4.26e-05	0.000221	1.08459	0.770952	0.906892
11	113.6	113.6	73.16	65.8	61.26	sp|P02790|HEMO_HUMAN	Hemopexin OS=Homo sapiens GN=HPX PE=1 SV=2	HUMAN	125	0.301355	2.55e-15	2.21e-13	1.18448	0.254419	0.35695
13	108.37	108.7	33.6	27.2	25.51	tr|Q5HY54|Q5HY54_HUMAN	Filamin-A OS=Homo sapiens GN=FLNA PE=2 SV=1	HUMAN	62	1.30876	0.000140771	0.000586	1.13973	1.14831	1.49163
15	103.62	103.8	60.99	53.53	49.35	sp|P01833|PIGR_HUMAN	Polymeric immunoglobulin receptor OS=Homo sapiens GN=PIGR PE=1 SV=4	HUMAN	106	2.16866	2.47e-08	3.94e-07	1.22452	1.77104	2.65556
16	101.44	101.44	82.13	75.47	73.33	sp|P60709|ACTB_HUMAN	Actin, cytoplasmic 1 OS=Homo sapiens GN=ACTB PE=1 SV=1	HUMAN	86	1.44042	0.0318794	0.0399	1.38971	1.03649	2.00176
17	95.18	96	17.21	15.25	12.51	tr|E9PBJ0|E9PBJ0_HUMAN	Mucin-5B OS=Homo sapiens GN=MUC5B PE=4 SV=1	HUMAN	71	2.78802	1.5e-09	3.45e-08	1.28978	2.16163	3.59592
19	93.03	93.28	38.01	29.08	23.21	sp|P35579|MYH9_HUMAN	Myosin-9 OS=Homo sapiens GN=MYH9 PE=1 SV=4	HUMAN	55	1.2692	4.57e-05	0.000234	1.11322	1.14012	1.4129
20	92.26	93.03	37.33	29.82	25.69	tr|B0V2C8|B0V2C8_HUMAN	C4d-A OS=Homo sapiens GN=C4A PE=4 SV=1	HUMAN	54	0.667077	0.000148356	0.000601	1.21458	0.549226	0.810216
21	88.38	90.08	87.34	75.95	71.73	sp|P02774|VTDB_HUMAN	Vitamin D-binding protein OS=Homo sapiens GN=GC PE=1 SV=1	HUMAN	104	0.515869	3.8e-09	7.37e-08	1.18142	0.436652	0.609459
22	83.97	107.15	69.35	65.82	61.58	tr|E7ER44|E7ER44_HUMAN	Lactoferroxin-C OS=Homo sapiens GN=LTF PE=4 SV=1	HUMAN	91	1.1528	0.0199782	0.0283	1.12588	1.02391	1.29792
23	82.85	83.16	33.61	28.58	23.39	tr|E9PE77|E9PE77_HUMAN	Ugl-Y3 OS=Homo sapiens GN=FN1 PE=4 SV=1	HUMAN	47	0.784413	0.00155576	0.00407	1.15488	0.679214	0.905906
24	81.79	81.91	66.55	58.93	50.78	sp|P26038|MOES_HUMAN	Moesin OS=Homo sapiens GN=MSN PE=1 SV=3	HUMAN	51	1.71284	1.86e-05	0.000118	1.24392	1.37697	2.13065
26	73.53	85.9	22.72	18.89	16.54	sp|P98088|MUC5A_HUMAN	Mucin-5AC (Fragments) OS=Homo sapiens GN=MUC5AC PE=1 SV=3	HUMAN	70	2.04489	1.13e-05	7.56e-05	1.32678	1.54124	2.71312
28	65.85	65.97	40.96	34.22	31.66	tr|B7ZKJ8|B7ZKJ8_HUMAN	ITIH4 protein OS=Homo sapiens GN=ITIH4 PE=2 SV=1	HUMAN	52	0.469274	2.13e-12	6.55e-11	1.08816	0.431255	0.510644
29	63.82	64.19	63.64	56.46	49.6	tr|E9PKE3|E9PKE3_HUMAN	Heat shock cognate 71 kDa protein OS=Homo sapiens GN=HSPA8 PE=3 SV=1	HUMAN	48	1.78402	0.00672977	0.0119	1.4538	1.22715	2.5936
31	59.44	59.88	67.67	56.03	47.84	sp|P01008|ANT3_HUMAN	Antithrombin-III OS=Homo sapiens GN=SERPINC1 PE=1 SV=1	HUMAN	42	0.164159	1.18e-15	1.45e-13	1.20479	0.136255	0.197778
33	57.43	57.43	82.31	82.31	70.75	sp|P68871|HBB_HUMAN	Hemoglobin subunit beta OS=Homo sapiens GN=HBB PE=1 SV=2	HUMAN	49	0.36817	0.0123161	0.0191	2.09585	0.175666	0.771629
34	57.27	57.48	52.48	47.73	41.53	sp|Q8TDL5|BPIB1_HUMAN	BPI fold-containing family B member 1 OS=Homo sapiens GN=BPIFB1 PE=2 SV=1	HUMAN	40	3.53468	0.000138133	0.000585	1.53467	2.30322	5.42458
38	54.18	54.49	68.79	63.42	63.42	sp|P25311|ZA2G_HUMAN	Zinc-alpha-2-glycoprotein OS=Homo sapiens GN=AZGP1 PE=1 SV=2	HUMAN	67	0.458232	1.3e-14	7.98e-13	1.11271	0.411816	0.509878
40	52.87	52.92	100	100	94.62	sp|P05109|S10A8_HUMAN	Protein S100-A8 OS=Homo sapiens GN=S100A8 PE=1 SV=1	HUMAN	66	1.58587	1.32e-06	1.31e-05	1.13564	1.39645	1.80098
41	51.73	54.18	47.65	38.02	32.22	sp|P00747|PLMN_HUMAN	Plasminogen OS=Homo sapiens GN=PLG PE=1 SV=2	HUMAN	34	0.34597	1.21e-12	4.06e-11	1.16592	0.296735	0.403374
42	50.8	51.27	68.43	57.6	48.85	sp|P06733|ENOA_HUMAN	Alpha-enolase OS=Homo sapiens GN=ENO1 PE=1 SV=2	HUMAN	33	1.51177	0.0338334	0.0414	1.45703	1.03757	2.20269
45	49.41	49.45	57.18	54.31	44.5	sp|P36955|PEDF_HUMAN	Pigment epithelium-derived factor OS=Homo sapiens GN=SERPINF1 PE=1 SV=4	HUMAN	30	1.5081	0.00022635	0.00086	1.19623	1.26071	1.80403
46	47.41	47.81	37.36	31.63	28.55	sp|P02452|CO1A1_HUMAN	Collagen alpha-1(I) chain OS=Homo sapiens GN=COL1A1 PE=1 SV=5	HUMAN	36	1.75277	0.0225542	0.031	1.5828	1.10739	2.77429
48	46.43	46.47	59.94	59.94	53.6	sp|P02750|A2GL_HUMAN	Leucine-rich alpha-2-glycoprotein OS=Homo sapiens GN=LRG1 PE=1 SV=2	HUMAN	41	0.564026	2.57e-08	3.94e-07	1.10324	0.511244	0.622258
49	46.32	64.37	61.95	52.05	43.52	sp|P15311|EZRI_HUMAN	Ezrin OS=Homo sapiens GN=EZR PE=1 SV=4	HUMAN	38	2.15508	1.38e-07	1.74e-06	1.229	1.75353	2.64859
51	46.02	46.02	93.86	93.86	86.84	sp|P06702|S10A9_HUMAN	Protein S100-A9 OS=Homo sapiens GN=S100A9 PE=1 SV=1	HUMAN	123	1.51178	0.00289822	0.00665	1.28141	1.17978	1.93721
53	45.2	45.33	39.51	26.77	22.38	sp|P13671|CO6_HUMAN	Complement component C6 OS=Homo sapiens GN=C6 PE=1 SV=3	HUMAN	26	0.796436	0.00501143	0.01	1.16562	0.683271	0.928344
54	45.15	45.39	83.1	79.58	71.13	sp|P69905|HBA_HUMAN	Hemoglobin subunit alpha OS=Homo sapiens GN=HBA1 PE=1 SV=2	HUMAN	51	0.279806	0.000536854	0.00169	1.59236	0.175717	0.445553
55	43.51	44.51	55.97	52.22	48.95	sp|P01042-2|KNG1_HUMAN	Isoform LMW of Kininogen-1 OS=Homo sapiens GN=KNG1	HUMAN	39	0.243902	0.000815318	0.00244	1.38299	0.176359	0.337314
57	42.68	43.04	34.04	22.22	19.84	sp|P18206|VINC_HUMAN	Vinculin OS=Homo sapiens GN=VCL PE=1 SV=4	HUMAN	21	1.77433	3.96e-06	3.31e-05	1.21295	1.46281	2.15218
58	41.24	41.24	70.8	65.78	52.8	sp|P07355|ANXA2_HUMAN	Annexin A2 OS=Homo sapiens GN=ANXA2 PE=1 SV=2	HUMAN	25	0.810255	0.00894917	0.0151	1.16113	0.697815	0.940812
59	39.91	40.09	55.11	50.85	43.47	sp|P02760|AMBP_HUMAN	Protein AMBP OS=Homo sapiens GN=AMBP PE=1 SV=1	HUMAN	32	0.392632	5.55e-05	0.00028	1.43177	0.274227	0.56216
62	38.11	38.15	53.33	47.47	36.77	sp|P04217|A1BG_HUMAN	Alpha-1B-glycoprotein OS=Homo sapiens GN=A1BG PE=1 SV=4	HUMAN	27	0.208952	0.0387618	0.0451	4.10857	0.0508575	0.858492
65	37.45	37.47	78.5	62.5	54.5	tr|H9KV70|H9KV70_HUMAN	Neutrophil gelatinase-associated lipocalin OS=Homo sapiens GN=LCN2 PE=3 SV=1	HUMAN	48	2.51946	5.62e-05	0.00028	1.44248	1.74662	3.63426
69	36.7	36.87	45.11	36.93	33.13	sp|P10909-2|CLUS_HUMAN	Isoform 2 of Clusterin OS=Homo sapiens GN=CLU	HUMAN	34	0.645132	2.74e-05	0.000164	1.17046	0.551177	0.755102
70	36.61	38.82	26.9	19.64	17.04	sp|Q86VB7|C163A_HUMAN	Scavenger receptor cysteine-rich type 1 protein M130 OS=Homo sapiens GN=CD163 PE=1 SV=2	HUMAN	22	1.30564	0.0443714	0.0497	1.29588	1.00753	1.69195
72	36.35	36.38	46.38	43.89	35.16	sp|Q8NBJ4|GOLM1_HUMAN	Golgi membrane protein 1 OS=Homo sapiens GN=GOLM1 PE=1 SV=1	HUMAN	22	1.6936	0.00575804	0.0111	1.42693	1.18688	2.41665
73	36.09	36.09	66.09	55.36	48.99	sp|P02749|APOH_HUMAN	Beta-2-glycoprotein 1 OS=Homo sapiens GN=APOH PE=1 SV=3	HUMAN	31	0.212378	1.37e-06	1.33e-05	1.40445	0.151217	0.298274
76	35.19	35.35	67.76	60.9	53.13	sp|P04406|G3P_HUMAN	Glyceraldehyde-3-phosphate dehydrogenase OS=Homo sapiens GN=GAPDH PE=1 SV=3	HUMAN	24	2.01224	0.00479874	0.00972	1.54037	1.30634	3.09958
77	35.01	35.39	43.09	37.62	31.51	sp|P00734|THRB_HUMAN	Prothrombin OS=Homo sapiens GN=F2 PE=1 SV=2	HUMAN	25	0.567473	4.72e-06	3.87e-05	1.1781	0.481684	0.668543
80	33.83	33.83	50.47	38.52	31.5	sp|P04040|CATA_HUMAN	Catalase OS=Homo sapiens GN=CAT PE=1 SV=3	HUMAN	21	0.676087	0.0027264	0.0064	1.26225	0.535622	0.85339
83	32.45	32.54	46.41	37.57	31.12	tr|E9PGN7|E9PGN7_HUMAN	Plasma protease C1 inhibitor OS=Homo sapiens GN=SERPING1 PE=3 SV=1	HUMAN	20	0.60345	0.00702902	0.0123	1.40001	0.431031	0.844838
84	31.32	31.52	71.65	66.28	59.39	sp|P00915|CAH1_HUMAN	Carbonic anhydrase 1 OS=Homo sapiens GN=CA1 PE=1 SV=2	HUMAN	21	0.443574	0.0034953	0.00763	1.58177	0.280429	0.701632
86	30.73	30.77	28.99	21.07	18.26	sp|P05164|PERM_HUMAN	Myeloperoxidase OS=Homo sapiens GN=MPO PE=1 SV=1	HUMAN	25	0.5907	0.000994291	0.00284	1.29816	0.45503	0.766821
87	30.27	30.53	76.92	76.92	76.92	sp|P11684|UTER_HUMAN	Uteroglobin OS=Homo sapiens GN=SCGB1A1 PE=1 SV=1	HUMAN	46	6.22315	0.00522103	0.0104	2.84607	2.18658	17.7115
91	29.13	32.19	47.11	38.44	32.08	sp|P04083|ANXA1_HUMAN	Annexin A1 OS=Homo sapiens GN=ANXA1 PE=1 SV=2	HUMAN	20	1.33809	0.000389543	0.00132	1.13618	1.17771	1.52031
93	28.66	29.45	21.54	11.99	9.308	sp|P01031|CO5_HUMAN	Complement C5 OS=Homo sapiens GN=C5 PE=1 SV=4	HUMAN	16	0.660809	0.000110306	0.000483	1.17827	0.560829	0.778614
94	28.3	28.45	31.12	27.58	26.73	sp|P14780|MMP9_HUMAN	Matrix metalloproteinase-9 OS=Homo sapiens GN=MMP9 PE=1 SV=3	HUMAN	17	1.84281	0.00647288	0.0118	1.49931	1.22911	2.76295
95	28.03	28.12	97.73	93.18	81.82	sp|P62328|TYB4_HUMAN	Thymosin beta-4 OS=Homo sapiens GN=TMSB4X PE=1 SV=2	HUMAN	30	2.65357	0.00915322	0.0153	1.67394	1.58523	4.44191
96	27.86	28.16	61.19	59.09	52.8	sp|P60174|TPIS_HUMAN	Triosephosphate isomerase OS=Homo sapiens GN=TPI1 PE=1 SV=3	HUMAN	18	1.63137	0.000850798	0.00251	1.26158	1.29312	2.0581
97	27.72	27.9	26.33	21.49	17.05	sp|P02461|CO3A1_HUMAN	Collagen alpha-1(III) chain OS=Homo sapiens GN=COL3A1 PE=1 SV=4	HUMAN	22	1.92351	0.00567328	0.011	1.3993	1.37463	2.69158
98	27.52	27.89	12.17	8.88	6.428	sp|Q8WXI7|MUC16_HUMAN	Mucin-16 OS=Homo sapiens GN=MUC16 PE=1 SV=2	HUMAN	24	1.4271	0.0495504	0.0541	1.42601	1.00076	2.03505
99	27.48	27.53	81.08	75.68	60.14	sp|P61626|LYSC_HUMAN	Lysozyme C OS=Homo sapiens GN=LYZ PE=1 SV=1	HUMAN	46	4.28626	6.91e-06	5.2e-05	1.38613	3.09224	5.94134
101	26.85	28.33	67.66	58.71	49.75	sp|P52566|GDIR2_HUMAN	Rho GDP-dissociation inhibitor 2 OS=Homo sapiens GN=ARHGDIB PE=1 SV=3	HUMAN	19	1.52355	0.00217281	0.00534	1.22278	1.24597	1.86297
102	26.58	26.86	84.29	69.29	69.29	sp|P07737|PROF1_HUMAN	Profilin-1 OS=Homo sapiens GN=PFN1 PE=1 SV=2	HUMAN	20	1.93047	0.0172193	0.025	1.66649	1.15841	3.2171
105	26.06	26.06	73.37	61.31	50.25	tr|Q5VY30|Q5VY30_HUMAN	Plasma retinol-binding protein(1-182) OS=Homo sapiens GN=RBP4 PE=2 SV=1	HUMAN	17	0.370415	0.00314038	0.00706	1.70452	0.217313	0.631381
106	26.03	28.14	49.16	45.81	45.53	sp|O14745|NHRF1_HUMAN	Na(+)/H(+) exchange regulatory cofactor NHE-RF1 OS=Homo sapiens GN=SLC9A3R1 PE=1 SV=4	HUMAN	16	1.36937	0.00380785	0.00811	1.20189	1.13935	1.64583
107	26	26.25	16.74	11.14	8.866	tr|J3QSU6|J3QSU6_HUMAN	Tenascin OS=Homo sapiens GN=TNC PE=4 SV=1	HUMAN	13	1.37152	0.0276953	0.0366	1.31859	1.04014	1.80848
110	25	27.17	38.15	34.6	31.61	sp|P02765|FETUA_HUMAN	Alpha-2-HS-glycoprotein OS=Homo sapiens GN=AHSG PE=1 SV=1	HUMAN	20	0.213504	2.29e-07	2.56e-06	1.24861	0.170993	0.266583
113	24.61	24.68	58.92	47.77	39.49	sp|P10451|OSTP_HUMAN	Osteopontin OS=Homo sapiens GN=SPP1 PE=1 SV=1	HUMAN	20	2.23825	0.00427017	0.00889	1.58191	1.4149	3.54072
114	24.54	24.66	77.78	70	70	sp|P06703|S10A6_HUMAN	Protein S100-A6 OS=Homo sapiens GN=S100A6 PE=1 SV=1	HUMAN	17	2.18833	0.015034	0.0224	1.78339	1.22707	3.90264
116	24.09	24.13	32.57	30.67	29.14	sp|P04196|HRG_HUMAN	Histidine-rich glycoprotein OS=Homo sapiens GN=HRG PE=1 SV=1	HUMAN	17	0.343161	4.52e-07	4.76e-06	1.20854	0.283946	0.414725
117	24	24.48	66.48	58.52	53.98	sp|Q9BW30|TPPP3_HUMAN	Tubulin polymerization-promoting protein family member 3 OS=Homo sapiens GN=TPPP3 PE=1 SV=1	HUMAN	15	0.635414	0.000217589	0.000844	1.21347	0.523635	0.771054
118	23.89	23.96	31.16	26.88	21.58	sp|P07357|CO8A_HUMAN	Complement component C8 alpha chain OS=Homo sapiens GN=C8A PE=1 SV=2	HUMAN	13	0.794324	0.00022586	0.00086	1.09892	0.722819	0.872901
119	23.83	23.83	21.57	18.3	17.32	tr|H3BMA1|H3BMA1_HUMAN	Mesothelin, cleaved form OS=Homo sapiens GN=MSLN PE=4 SV=1	HUMAN	14	1.62973	0.0118498	0.0189	1.42104	1.14686	2.31592
120	23.64	23.93	28.98	22.39	17.12	sp|P19827|ITIH1_HUMAN	Inter-alpha-trypsin inhibitor heavy chain H1 OS=Homo sapiens GN=ITIH1 PE=1 SV=3	HUMAN	14	0.57702	9.79e-07	1e-05	1.13257	0.509477	0.653516
124	22.88	23.14	72.79	72.79	72.79	sp|P02766|TTHY_HUMAN	Transthyretin OS=Homo sapiens GN=TTR PE=1 SV=1	HUMAN	17	0.140427	0.00432452	0.00895	1.74595	0.0804302	0.245178
125	22.86	22.89	44.33	37.73	32.19	sp|P30740|ILEU_HUMAN	Leukocyte elastase inhibitor OS=Homo sapiens GN=SERPINB1 PE=1 SV=1	HUMAN	14	1.55054	0.000247804	0.000922	1.19293	1.29977	1.84969
126	22.79	22.81	35.77	29.5	26.99	sp|P04004|VTNC_HUMAN	Vitronectin OS=Homo sapiens GN=VTN PE=1 SV=1	HUMAN	16	0.389463	0.000125002	0.000536	1.39541	0.279102	0.543462
127	22.74	23.98	25.44	21.55	18.34	sp|O00391|QSOX1_HUMAN	Sulfhydryl oxidase 1 OS=Homo sapiens GN=QSOX1 PE=1 SV=3	HUMAN	15	2.25045	0.000177721	0.000697	1.33028	1.69171	2.99374
134	21.49	23.56	28.02	19.04	13.48	tr|Q5T985|Q5T985_HUMAN	Inter-alpha (Globulin) inhibitor H2 OS=Homo sapiens GN=ITIH2 PE=2 SV=1	HUMAN	12	0.627248	0.00195996	0.00488	1.2773	0.491072	0.801186
137	21.02	22.61	37.26	36.26	25.49	sp|Q9UGM3|DMBT1_HUMAN	Deleted in malignant brain tumors 1 protein OS=Homo sapiens GN=DMBT1 PE=1 SV=2	HUMAN	24	1.99285	0.00671191	0.0119	1.55021	1.28554	3.08935
139	20.94	21.19	48.68	32.13	26.38	sp|P00558|PGK1_HUMAN	Phosphoglycerate kinase 1 OS=Homo sapiens GN=PGK1 PE=1 SV=3	HUMAN	12	1.72633	0.000405886	0.00135	1.24252	1.38938	2.145
141	20.79	20.87	59.06	46.85	42.52	sp|P18669|PGAM1_HUMAN	Phosphoglycerate mutase 1 OS=Homo sapiens GN=PGAM1 PE=1 SV=2	HUMAN	11	1.41673	0.0213811	0.03	1.32762	1.06712	1.88087
145	19.98	22.18	45	35.31	32.19	sp|P08758|ANXA5_HUMAN	Annexin A5 OS=Homo sapiens GN=ANXA5 PE=1 SV=2	HUMAN	13	0.447017	0.000111398	0.000483	1.2085	0.369895	0.54022
146	19.87	19.94	55.56	48.61	45.83	sp|P23284|PPIB_HUMAN	Peptidyl-prolyl cis-trans isomerase B OS=Homo sapiens GN=PPIB PE=1 SV=2	HUMAN	12	1.59973	0.00762704	0.0131	1.3233	1.2089	2.11692
147	19.75	20.33	44.34	31.08	22.41	sp|P05543|THBG_HUMAN	Thyroxine-binding globulin OS=Homo sapiens GN=SERPINA7 PE=1 SV=2	HUMAN	15	0.692634	0.0257249	0.0343	1.36536	0.50729	0.945695
148	19.73	19.96	41.89	33.68	21.68	sp|Q01518|CAP1_HUMAN	Adenylyl cyclase-associated protein 1 OS=Homo sapiens GN=CAP1 PE=1 SV=5	HUMAN	11	1.58887	0.0318665	0.0399	1.51526	1.04858	2.40755
150	19.08	19.1	65.91	56.06	50	sp|P03973|SLPI_HUMAN	Antileukoproteinase OS=Homo sapiens GN=SLPI PE=1 SV=2	HUMAN	16	4.62122	2.75e-05	0.000164	1.4567	3.1724	6.73172
153	18.93	19.02	21.93	19.58	16.45	tr|H0YB57|H0YB57_HUMAN	Pulmonary surfactant-associated protein B (Fragment) OS=Homo sapiens GN=SFTPB PE=4 SV=1	HUMAN	12	2.43184	0.0015898	0.00413	1.29178	1.88255	3.14141
159	18.26	18.28	32.1	27.84	23.15	sp|Q96NY7|CLIC6_HUMAN	Chloride intracellular channel protein 6 OS=Homo sapiens GN=CLIC6 PE=2 SV=3	HUMAN	12	1.6978	0.0186201	0.0268	1.46767	1.1568	2.4918
162	17.81	17.85	19.47	17.13	13.91	tr|G8JLA8|G8JLA8_HUMAN	Transforming growth factor-beta-induced protein ig-h3 OS=Homo sapiens GN=TGFBI PE=4 SV=1	HUMAN	9	1.68835	0.00377508	0.00811	1.35791	1.24335	2.29262
167	17.47	17.55	43.95	36.29	33.87	sp|Q8IWL1|SFPA2_HUMAN	Pulmonary surfactant-associated protein A2 OS=Homo sapiens GN=SFTPA2 PE=1 SV=1	HUMAN	20	0.426115	0.00034212	0.0012	1.23172	0.34595	0.524855
168	17.47	17.47	54.37	50.49	49.51	sp|P62805|H4_HUMAN	Histone H4 OS=Homo sapiens GN=HIST1H4A PE=1 SV=2	HUMAN	16	0.502341	0.0398687	0.0456	1.89018	0.265763	0.949517
171	17.13	17.18	57.94	52.38	38.1	sp|P62807|H2B1C_HUMAN	Histone H2B type 1-C/E/F/G/I OS=Homo sapiens GN=HIST1H2BC PE=1 SV=4	HUMAN	13	0.635335	0.00650804	0.0118	1.33834	0.474719	0.850295
172	16.98	19.39	63.41	48.78	45.12	sp|P62937|PPIA_HUMAN	Peptidyl-prolyl cis-trans isomerase A OS=Homo sapiens GN=PPIA PE=1 SV=?		12	1.96094	0.00652334	0.0118	1.53084	1.28096	3.00188
173	16.24	16.26	70.18	55.26	55.26	sp|P08118|MSMB_HUMAN	Beta-microseminoprotein OS=Homo sapiens GN=MSMB PE=1 SV=1	HUMAN	18	8.36485	0.000237335	0.000892	2.26663	3.69044	18.96
177	15.63	15.73	59.46	48.65	48.65	sp|P07108-5|ACBP_HUMAN	Isoform 5 of Acyl-CoA-binding protein OS=Homo sapiens GN=DBI	HUMAN	11	1.83528	7.76e-06	5.57e-05	1.14838	1.59814	2.10759
179	15.53	16.51	26.34	18.81	17.23	sp|P30101|PDIA3_HUMAN	Protein disulfide-isomerase A3 OS=Homo sapiens GN=PDIA3 PE=1 SV=4	HUMAN	10	1.40213	0.0011078	0.00309	1.17018	1.19822	1.64075
181	15.41	15.53	30.12	23.7	21.48	sp|P08185|CBG_HUMAN	Corticosteroid-binding globulin OS=Homo sapiens GN=SERPINA6 PE=1 SV=1	HUMAN	11	0.56562	0.0281259	0.0369	1.61428	0.350385	0.913068
182	15.14	18.46	42.96	41.48	29.26	sp|P36980|FHR2_HUMAN	Complement factor H-related protein 2 OS=Homo sapiens GN=CFHR2 PE=1 SV=1	HUMAN	10	0.44725	0.00272359	0.0064	1.45703	0.30696	0.651657
183	15.03	15.08	69.8	55.7	30.2	sp|P16949|STMN1_HUMAN	Stathmin OS=Homo sapiens GN=STMN1 PE=1 SV=3	HUMAN	8	1.20089	0.0309391	0.0396	1.17648	1.02075	1.41283
184	14.96	15.2	33.57	20.56	12.3	sp|P06744-2|G6PI_HUMAN	Isoform 2 of Glucose-6-phosphate isomerase OS=Homo sapiens GN=GPI	HUMAN	9	1.63924	0.026067	0.0347	1.51536	1.08175	2.48403
185	14.93	15.04	19.43	13.69	13.69	sp|P50895|BCAM_HUMAN	Basal cell adhesion molecule OS=Homo sapiens GN=BCAM PE=1 SV=2	HUMAN	9	0.51711	0.00657495	0.0119	1.48661	0.347845	0.768741
188	14.66	14.66	47.32	33.12	30.6	sp|P02649|APOE_HUMAN	Apolipoprotein E OS=Homo sapiens GN=APOE PE=1 SV=1	HUMAN	11	0.438634	0.000368766	0.00126	1.35626	0.323415	0.5949
189	14.54	14.54	67.54	67.54	67.54	sp|O75368|SH3L1_HUMAN	SH3 domain-binding glutamic acid-rich-like protein OS=Homo sapiens GN=SH3BGRL PE=1 SV=1	HUMAN	10	1.47526	0.000286648	0.00103	1.14795	1.28512	1.69353
192	14.42	16.12	34.87	24.36	17.44	sp|P29508|SPB3_HUMAN	Serpin B3 OS=Homo sapiens GN=SERPINB3 PE=1 SV=2	HUMAN	9	2.00313	0.0156952	0.0233	1.66467	1.20332	3.33456
193	14.28	14.32	25.64	20.55	18.01	sp|Q13228|SBP1_HUMAN	Selenium-binding protein 1 OS=Homo sapiens GN=SELENBP1 PE=1 SV=2	HUMAN	7	0.766993	0.00232305	0.00567	1.14422	0.670321	0.877608
198	13.79	14.14	23.22	20.16	15.89	sp|P08697|A2AP_HUMAN	Alpha-2-antiplasmin OS=Homo sapiens GN=SERPINF2 PE=1 SV=3	HUMAN	11	0.37728	0.0019471	0.00488	1.52607	0.247224	0.575754
201	13.37	13.76	46.43	46.43	38.84	tr|F8W7I2|F8W7I2_HUMAN	Prostaglandin-H2 D-isomerase OS=Homo sapiens GN=PTGDS PE=3 SV=1	HUMAN	9	0.662988	0.000947352	0.00273	1.1642	0.569478	0.771852
203	13.25	13.35	72.22	59.26	51.85	sp|O75347|TBCA_HUMAN	Tubulin-specific chaperone A OS=Homo sapiens GN=TBCA PE=1 SV=3	HUMAN	9	1.47017	0.0458656	0.0511	1.45659	1.00932	2.14143
205	13.18	14.64	27.56	22.1	19.59	tr|Q14UF6|Q14UF6_HUMAN	Complement decay-accelerating factor OS=Homo sapiens GN=DAF PE=2 SV=1	HUMAN	9	0.776548	0.0186058	0.0268	1.20862	0.642507	0.938553
206	13.11	13.13	47.18	38.73	33.8	sp|Q14019|COTL1_HUMAN	Coactosin-like protein OS=Homo sapiens GN=COTL1 PE=1 SV=3	HUMAN	9	1.99876	3.6e-06	3.09e-05	1.15314	1.73331	2.30485
207	13.04	13.12	35.14	25.68	19.82	sp|P09210|GSTA2_HUMAN	Glutathione S-transferase A2 OS=Homo sapiens GN=GSTA2 PE=1 SV=4	HUMAN	6	1.43446	0.0327498	0.0405	1.38099	1.03872	1.98096
208	12.98	13.29	10.08	5.458	4.059	sp|O75882|ATRN_HUMAN	Attractin OS=Homo sapiens GN=ATRN PE=1 SV=2	HUMAN	7	0.58888	0.000251947	0.000926	1.21665	0.484018	0.716461
211	12.42	12.48	54.86	40	36.57	sp|P02792|FRIL_HUMAN	Ferritin light chain OS=Homo sapiens GN=FTL PE=1 SV=2	HUMAN	7	0.75267	0.00439125	0.00903	1.16965	0.643499	0.880361
212	12.4	12.43	24.79	21.27	13.07	sp|P04003|C4BPA_HUMAN	C4b-binding protein alpha chain OS=Homo sapiens GN=C4BPA PE=1 SV=2	HUMAN	9	0.0910268	4.22e-05	0.000221	1.87512	0.0485445	0.170686
216	12.09	12.09	62.77	48.94	38.3	tr|E9PBB5|E9PBB5_HUMAN	Trefoil factor 3 OS=Homo sapiens GN=TFF3 PE=4 SV=1	HUMAN	12	3.71393	0.0158898	0.0235	2.32744	1.59572	8.64396
226	11.53	11.56	30	20.3	20.3	sp|Q6P5S2|CF058_HUMAN	UPF0762 protein C6orf58 OS=Homo sapiens GN=C6orf58 PE=1 SV=2	HUMAN	8	2.13898	0.00640466	0.0118	1.61462	1.32476	3.45363
230	11.19	11.22	15.2	14.37	14.37	sp|Q9NZP8|C1RL_HUMAN	Complement C1r subcomponent-like protein OS=Homo sapiens GN=C1RL PE=1 SV=2	HUMAN	6	0.561327	0.0217306	0.0303	1.45119	0.386804	0.814594
231	11.12	15.27	45	31.43	23.1	sp|P80303|NUCB2_HUMAN	Nucleobindin-2 OS=Homo sapiens GN=NUCB2 PE=1 SV=2	HUMAN	9	1.77578	0.00591645	0.0112	1.42829	1.24329	2.53633
234	10.89	11.23	27.95	26.22	22.77	sp|O43866|CD5L_HUMAN	CD5 antigen-like OS=Homo sapiens GN=CD5L PE=1 SV=1	HUMAN	6	0.146913	8.68e-05	0.00039	1.39162	0.10557	0.204446
240	10.63	10.67	45.26	41.05	35.79	sp|P25815|S100P_HUMAN	Protein S100-P OS=Homo sapiens GN=S100P PE=1 SV=2	HUMAN	7	2.63448	0.00345347	0.00762	1.61366	1.63261	4.25116
241	10.61	10.84	24.07	11.36	9.153	tr|G3XAD8|G3XAD8_HUMAN	Stress-induced-phosphoprotein 1 OS=Homo sapiens GN=STIP1 PE=4 SV=1	HUMAN	6	1.59985	0.00610159	0.0115	1.33227	1.20085	2.13144
243	10.53	18.16	62.9	56.85	40.73	sp|P31947|1433S_HUMAN	14-3-3 protein sigma OS=Homo sapiens GN=SFN PE=1 SV=1	HUMAN	13	3.39368	0.0383862	0.0448	3.05153	1.11212	10.3559
247	10.37	10.38	50.5	39.6	39.6	sp|P26447|S10A4_HUMAN	Protein S100-A4 OS=Homo sapiens GN=S100A4 PE=1 SV=1	HUMAN	7	1.42152	0.0380816	0.0448	1.37058	1.03716	1.9483
248	10.32	10.38	40.44	39.89	39.89	sp|P02794|FRIH_HUMAN	Ferritin heavy chain OS=Homo sapiens GN=FTH1 PE=1 SV=2	HUMAN	8	0.618392	0.0429237	0.0485	1.58112	0.39111	0.97775
249	10.27	10.35	29.6	21.6	16.53	sp|P35247|SFTPD_HUMAN	Pulmonary surfactant-associated protein D OS=Homo sapiens GN=SFTPD PE=1 SV=3	HUMAN	8	0.384882	0.000558879	0.00173	1.30301	0.295379	0.501505
250	10.22	10.28	51.63	36.96	30.43	sp|P63241-2|IF5A1_HUMAN	Isoform 2 of Eukaryotic translation initiation factor 5A-1 OS=Homo sapiens GN=EIF5A	HUMAN	7	2.42248	0.00619964	0.0116	1.5933	1.52042	3.85974
252	10.06	12.09	8.661	5.433	4.094	sp|Q92954-4|PRG4_HUMAN	Isoform D of Proteoglycan 4 OS=Homo sapiens GN=PRG4	HUMAN	7	0.394852	0.000351468	0.00122	1.40623	0.280787	0.555253
260	9.75	9.91	22.17	12.7	12.7	sp|P20061|TCO1_HUMAN	Transcobalamin-1 OS=Homo sapiens GN=TCN1 PE=1 SV=2	HUMAN	7	2.55958	0.0312664	0.0396	2.08004	1.23055	5.32403
262	9.68	9.78	22.58	20.79	17.92	tr|B4E1N2|B4E1N2_HUMAN	Insulin-like growth factor-binding protein 7 OS=Homo sapiens GN=IGFBP7 PE=2 SV=1	HUMAN	5	1.61053	0.040554	0.0463	1.55777	1.03387	2.50884
263	9.68	9.77	18.2	9.894	9.894	tr|E9PAU8|E9PAU8_HUMAN	Liver carboxylesterase 1 OS=Homo sapiens GN=CES1 PE=4 SV=1	HUMAN	5	0.593118	0.0122808	0.0191	1.39702	0.424559	0.828598
264	9.66	9.68	100	84.69	67.35	sp|P04080|CYTB_HUMAN	Cystatin-B OS=Homo sapiens GN=CSTB PE=1 SV=2	HUMAN	7	2.04059	0.00164673	0.00424	1.38064	1.478	2.81732
266	9.64	9.94	68.15	54.07	39.26	sp|Q01469|FABP5_HUMAN	Fatty acid-binding protein, epidermal OS=Homo sapiens GN=FABP5 PE=1 SV=3	HUMAN	6	1.28647	0.0384446	0.0448	1.25435	1.02561	1.61368
270	9.47	11.95	10.42	3.557	2.203	sp|P12111|CO6A3_HUMAN	Collagen alpha-3(VI) chain OS=Homo sapiens GN=COL6A3 PE=1 SV=5	HUMAN	9	1.99899	0.00372039	0.00806	1.41637	1.41135	2.83131
271	9.28	9.3	54.81	50	41.35	sp|P10599|THIO_HUMAN	Thioredoxin OS=Homo sapiens GN=TXN PE=1 SV=?		8	1.81666	0.000453451	0.00148	1.27309	1.42697	2.31278
277	8.9	9.04	16.4	9.453	8.567	tr|E9PDD1|E9PDD1_HUMAN	Vascular cell adhesion protein 1 OS=Homo sapiens GN=VCAM1 PE=4 SV=1	HUMAN	5	0.511779	0.0029061	0.00665	1.2676	0.40374	0.648729
281	8.62	8.62	27.22	23.96	20.41	sp|P09467|F16P1_HUMAN	Fructose-1,6-bisphosphatase 1 OS=Homo sapiens GN=FBP1 PE=1 SV=5	HUMAN	7	0.562795	0.0248324	0.0333	1.48769	0.378301	0.837263
288	8.38	8.38	31.67	23.33	20.83	sp|Q96C19|EFHD2_HUMAN	EF-hand domain-containing protein D2 OS=Homo sapiens GN=EFHD2 PE=1 SV=1	HUMAN	7	1.33209	0.0442024	0.0497	1.31609	1.01215	1.75316
291	8.25	8.25	19.47	14.21	12.37	sp|P50552|VASP_HUMAN	Vasodilator-stimulated phosphoprotein OS=Homo sapiens GN=VASP PE=1 SV=3	HUMAN	7	1.81041	0.00297852	0.00673	1.29119	1.40212	2.33758
306	8.02	8.04	21.59	17.18	17.18	sp|Q96S96|PEBP4_HUMAN	Phosphatidylethanolamine-binding protein 4 OS=Homo sapiens GN=PEBP4 PE=1 SV=3	HUMAN	5	0.416997	0.0135794	0.0208	1.55755	0.267726	0.649494
307	8.01	8.01	17.74	9.946	9.946	sp|P14151|LYAM1_HUMAN	L-selectin OS=Homo sapiens GN=SELL PE=1 SV=2	HUMAN	6	0.659159	0.0449448	0.0502	1.48232	0.44468	0.977085
310	7.55	7.72	17.06	7.58	5.394	tr|H0YAC1|H0YAC1_HUMAN	Plasma kallikrein light chain (Fragment) OS=Homo sapiens GN=KLKB1 PE=3 SV=1	HUMAN	9	0.301344	8.47e-05	0.000386	1.22805	0.245385	0.370064
315	7.35	7.61	16.76	6.039	2.775	sp|P20908|CO5A1_HUMAN	Collagen alpha-1(V) chain OS=Homo sapiens GN=COL5A1 PE=1 SV=3	HUMAN	4	2.32978	0.0334484	0.0411	1.97951	1.17695	4.61181
321	7.21	8.25	9.392	4.586	2.21	tr|G3XAI2|G3XAI2_HUMAN	Laminin subunit beta-1 OS=Homo sapiens GN=LAMB1 PE=4 SV=1	HUMAN	4	1.72766	0.00538508	0.0106	1.34949	1.28023	2.33146
324	7.07	7.07	48.51	37.62	37.62	sp|P31151|S10A7_HUMAN	Protein S100-A7 OS=Homo sapiens GN=S100A7 PE=1 SV=4	HUMAN	4	0.235966	0.00349768	0.00763	1.44551	0.163241	0.341091
334	6.81	6.85	23.38	14.93	13.24	sp|P27169|PON1_HUMAN	Serum paraoxonase/arylesterase 1 OS=Homo sapiens GN=PON1 PE=1 SV=3	HUMAN	4	0.222178	0.00682125	0.012	2.04583	0.1086	0.454538
335	6.79	6.8	40.77	22.31	22.31	sp|P35542|SAA4_HUMAN	Serum amyloid A-4 protein OS=Homo sapiens GN=SAA4 PE=1 SV=2	HUMAN	4	0.248274	0.000369231	0.00126	1.27792	0.194279	0.317275
338	6.64	6.86	27.54	17.39	13.41	tr|J3KPA1|J3KPA1_HUMAN	Cysteine-rich secretory protein 3 OS=Homo sapiens GN=CRISP3 PE=4 SV=1	HUMAN	4	2.17322	0.00643093	0.0118	1.51112	1.43815	3.284
340	6.5	6.52	51.43	40.95	40.95	sp|P31949|S10AB_HUMAN	Protein S100-A11 OS=Homo sapiens GN=S100A11 PE=1 SV=2	HUMAN	7	1.99495	0.0238936	0.0325	1.74057	1.14615	3.47236
348	6.16	6.23	13.28	8.918	7.4	sp|P43121-2|MUC18_HUMAN	Isoform 2 of Cell surface glycoprotein MUC18 OS=Homo sapiens GN=MCAM	HUMAN	4	0.60296	0.00568165	0.011	1.25334	0.481082	0.755715
356	6.04	6.12	50	44.32	38.64	tr|Q5T123|Q5T123_HUMAN	SH3 domain binding glutamic acid-rich protein like 3 OS=Homo sapiens GN=SH3BGRL3 PE=2 SV=1	HUMAN	5	2.36105	0.00629681	0.0117	1.4881	1.58663	3.51347
371	5.75	7.13	27.19	22.36	14.5	sp|Q9Y266|NUDC_HUMAN	Nuclear migration protein nudC OS=Homo sapiens GN=NUDC PE=1 SV=1	HUMAN	5	1.37175	0.04965	0.0541	1.37045	1.00095	1.87991
392	4.91	4.92	12.85	9.431	4.228	sp|P00748|FA12_HUMAN	Coagulation factor XII OS=Homo sapiens GN=F12 PE=1 SV=3	HUMAN	2	0.361843	0.00783745	0.0134	1.77122	0.20429	0.640903
395	4.87	5.9	20.21	20.21	17.73	sp|Q9UBX7|KLK11_HUMAN	Kallikrein-11 OS=Homo sapiens GN=KLK11 PE=1 SV=2	HUMAN	7	3.34267	0.00497581	0.01	1.44436	2.31429	4.82801
412	4.53	6.66	82.54	73.02	60.32	tr|C9J0E4|C9J0E4_HUMAN	Cystatin-A OS=Homo sapiens GN=CSTA PE=4 SV=1	HUMAN	4	1.92887	0.0475889	0.0526	1.89596	1.01736	3.65705
415	4.46	4.46	20.47	17.21	17.21	tr|C9JF17|C9JF17_HUMAN	Apolipoprotein D (Fragment) OS=Homo sapiens GN=APOD PE=4 SV=1	HUMAN	3	0.262104	0.047228	0.0524	3.54125	0.0740145	0.928175
422	4.26	12.18	39.9	32.32	27.27	sp|P32119|PRDX2_HUMAN	Peroxiredoxin-2 OS=Homo sapiens GN=PRDX2 PE=1 SV=5	HUMAN	9	0.666787	0.0120966	0.019	1.26664	0.526423	0.844577
431	4.15	5.73	18.16	10.67	5.243	tr|F5H5M6|F5H5M6_HUMAN	Hyaluronan-binding protein 2 OS=Homo sapiens GN=HABP2 PE=3 SV=1	HUMAN	3	0.417076	0.000141607	0.000586	1.24133	0.33599	0.517731
445	4.07	4.29	19.16	7.612	7.612	sp|P49908|SEPP1_HUMAN	Selenoprotein P OS=Homo sapiens GN=SEPP1 PE=1 SV=3	HUMAN	3	0.368955	0.0236008	0.0322	1.9563	0.188598	0.721789
510	3.46	4.24	15.66	6.977	4.806	sp|P13667|PDIA4_HUMAN	Protein disulfide-isomerase A4 OS=Homo sapiens GN=PDIA4 PE=1 SV=2	HUMAN	5	0.564315	0.0202272	0.0284	1.42698	0.395462	0.805265
512	3.42	3.51	28.13	14.29	8.929	sp|Q00688|FKBP3_HUMAN	Peptidyl-prolyl cis-trans isomerase FKBP3 OS=Homo sapiens GN=FKBP3 PE=1 SV=1	HUMAN	2	1.39502	0.0220271	0.0305	1.27359	1.09534	1.77669
526	3.16	3.17	32.39	18.31	9.859	sp|Q05315|LPPL_HUMAN	Eosinophil lysophospholipase OS=Homo sapiens GN=CLC PE=1 SV=3	HUMAN	2	5.78986	0.0422088	0.0479	4.97137	1.16464	28.7835
537	2.93	2.96	16.1	8.359	2.167	sp|P52895|AK1C2_HUMAN	Aldo-keto reductase family 1 member C2 OS=Homo sapiens GN=AKR1C2 PE=1 SV=3	HUMAN	1	2.00348	0.0377615	0.0447	1.8187	1.1016	3.64373
560	2.45	2.45	37.9	33.87	27.42	sp|Q14508|WFDC2_HUMAN	WAP four-disulfide core domain protein 2 OS=Homo sapiens GN=WFDC2 PE=1 SV=2	HUMAN	6	2.91961	0.0391955	0.0453	2.56165	1.13974	7.47901
591	2.13	2.15	10.31	6.873	3.436	sp|P17936|IBP3_HUMAN	Insulin-like growth factor-binding protein 3 OS=Homo sapiens GN=IGFBP3 PE=1 SV=2	HUMAN	1	0.261108	0.0477033	0.0526	3.59981	0.0725339	0.939941
597	2.09	2.87	10.07	5.152	5.152	sp|P29622|KAIN_HUMAN	Kallistatin OS=Homo sapiens GN=SERPINA4 PE=1 SV=3	HUMAN	2	0.408641	0.0137258	0.0209	1.57753	0.259039	0.644642

## Sheet: High in Non-Survivor
N	Unused	Total	%Cov	%Cov(50)	%Cov(95)	Accession	Name	Species	Peptides (95%)	115:114	PVal 115:114	Q-value 115:114	EF 115:114	LowerCI 115:114	UpperCI 115:114
13	108.37	108.7	33.6	27.2	25.51	tr|Q5HY54|Q5HY54_HUMAN	Filamin-A OS=Homo sapiens GN=FLNA PE=2 SV=1	HUMAN	62	1.30876	0.000140771	0.000586259	1.13973	1.14831	1.49163
15	103.62	103.8	60.99	53.53	49.35	sp|P01833|PIGR_HUMAN	Polymeric immunoglobulin receptor OS=Homo sapiens GN=PIGR PE=1 SV=4	HUMAN	106	2.16866	2.47176e-08	3.93816e-07	1.22452	1.77104	2.65556
16	101.44	101.44	82.13	75.47	73.33	sp|P60709|ACTB_HUMAN	Actin, cytoplasmic 1 OS=Homo sapiens GN=ACTB PE=1 SV=1	HUMAN	86	1.44042	0.0318794	0.0398806	1.38971	1.03649	2.00176
17	95.18	96	17.21	15.25	12.51	tr|E9PBJ0|E9PBJ0_HUMAN	Mucin-5B OS=Homo sapiens GN=MUC5B PE=4 SV=1	HUMAN	71	2.78802	1.49705e-09	3.44755e-08	1.28978	2.16163	3.59592
19	93.03	93.28	38.01	29.08	23.21	sp|P35579|MYH9_HUMAN	Myosin-9 OS=Homo sapiens GN=MYH9 PE=1 SV=4	HUMAN	55	1.2692	4.5736e-05	0.000234056	1.11322	1.14012	1.4129
22	83.97	107.15	69.35	65.82	61.58	tr|E7ER44|E7ER44_HUMAN	Lactoferroxin-C OS=Homo sapiens GN=LTF PE=4 SV=1	HUMAN	91	1.1528	0.0199782	0.0283125	1.12588	1.02391	1.29792
24	81.79	81.91	66.55	58.93	50.78	sp|P26038|MOES_HUMAN	Moesin OS=Homo sapiens GN=MSN PE=1 SV=3	HUMAN	51	1.71284	1.8625e-05	0.000118321	1.24392	1.37697	2.13065
26	73.53	85.9	22.72	18.89	16.54	sp|P98088|MUC5A_HUMAN	Mucin-5AC (Fragments) OS=Homo sapiens GN=MUC5AC PE=1 SV=3	HUMAN	70	2.04489	1.12818e-05	7.55805e-05	1.32678	1.54124	2.71312
29	63.82	64.19	63.64	56.46	49.6	tr|E9PKE3|E9PKE3_HUMAN	Heat shock cognate 71 kDa protein OS=Homo sapiens GN=HSPA8 PE=3 SV=1	HUMAN	48	1.78402	0.00672977	0.0118645	1.4538	1.22715	2.5936
34	57.27	57.48	52.48	47.73	41.53	sp|Q8TDL5|BPIB1_HUMAN	BPI fold-containing family B member 1 OS=Homo sapiens GN=BPIFB1 PE=2 SV=1	HUMAN	40	3.53468	0.000138133	0.000585024	1.53467	2.30322	5.42458
40	52.87	52.92	100	100	94.62	sp|P05109|S10A8_HUMAN	Protein S100-A8 OS=Homo sapiens GN=S100A8 PE=1 SV=1	HUMAN	66	1.58587	1.32025e-06	1.31477e-05	1.13564	1.39645	1.80098
42	50.8	51.27	68.43	57.6	48.85	sp|P06733|ENOA_HUMAN	Alpha-enolase OS=Homo sapiens GN=ENO1 PE=1 SV=2	HUMAN	33	1.51177	0.0338334	0.0414165	1.45703	1.03757	2.20269
45	49.41	49.45	57.18	54.31	44.5	sp|P36955|PEDF_HUMAN	Pigment epithelium-derived factor OS=Homo sapiens GN=SERPINF1 PE=1 SV=4	HUMAN	30	1.5081	0.00022635	0.000859813	1.19623	1.26071	1.80403
46	47.41	47.81	37.36	31.63	28.55	sp|P02452|CO1A1_HUMAN	Collagen alpha-1(I) chain OS=Homo sapiens GN=COL1A1 PE=1 SV=5	HUMAN	36	1.75277	0.0225542	0.031009	1.5828	1.10739	2.77429
49	46.32	64.37	61.95	52.05	43.52	sp|P15311|EZRI_HUMAN	Ezrin OS=Homo sapiens GN=EZR PE=1 SV=4	HUMAN	38	2.15508	1.37797e-07	1.73987e-06	1.229	1.75353	2.64859
51	46.02	46.02	93.86	93.86	86.84	sp|P06702|S10A9_HUMAN	Protein S100-A9 OS=Homo sapiens GN=S100A9 PE=1 SV=1	HUMAN	123	1.51178	0.00289822	0.00665089	1.28141	1.17978	1.93721
57	42.68	43.04	34.04	22.22	19.84	sp|P18206|VINC_HUMAN	Vinculin OS=Homo sapiens GN=VCL PE=1 SV=4	HUMAN	21	1.77433	3.95744e-06	3.31402e-05	1.21295	1.46281	2.15218
65	37.45	37.47	78.5	62.5	54.5	tr|H9KV70|H9KV70_HUMAN	Neutrophil gelatinase-associated lipocalin OS=Homo sapiens GN=LCN2 PE=3 SV=1	HUMAN	48	2.51946	5.61982e-05	0.000279824	1.44248	1.74662	3.63426
70	36.61	38.82	26.9	19.64	17.04	sp|Q86VB7|C163A_HUMAN	Scavenger receptor cysteine-rich type 1 protein M130 OS=Homo sapiens GN=CD163 PE=1 SV=2	HUMAN	22	1.30564	0.0443714	0.0496937	1.29588	1.00753	1.69195
72	36.35	36.38	46.38	43.89	35.16	sp|Q8NBJ4|GOLM1_HUMAN	Golgi membrane protein 1 OS=Homo sapiens GN=GOLM1 PE=1 SV=1	HUMAN	22	1.6936	0.00575804	0.0110501	1.42693	1.18688	2.41665
76	35.19	35.35	67.76	60.9	53.13	sp|P04406|G3P_HUMAN	Glyceraldehyde-3-phosphate dehydrogenase OS=Homo sapiens GN=GAPDH PE=1 SV=3	HUMAN	24	2.01224	0.00479874	0.00971517	1.54037	1.30634	3.09958
87	30.27	30.53	76.92	76.92	76.92	sp|P11684|UTER_HUMAN	Uteroglobin OS=Homo sapiens GN=SCGB1A1 PE=1 SV=1	HUMAN	46	6.22315	0.00522103	0.0103987	2.84607	2.18658	17.7115
91	29.13	32.19	47.11	38.44	32.08	sp|P04083|ANXA1_HUMAN	Annexin A1 OS=Homo sapiens GN=ANXA1 PE=1 SV=2	HUMAN	20	1.33809	0.000389543	0.00131681	1.13618	1.17771	1.52031
94	28.3	28.45	31.12	27.58	26.73	sp|P14780|MMP9_HUMAN	Matrix metalloproteinase-9 OS=Homo sapiens GN=MMP9 PE=1 SV=3	HUMAN	17	1.84281	0.00647287	0.0118405	1.49931	1.22911	2.76295
95	28.03	28.12	97.73	93.18	81.82	sp|P62328|TYB4_HUMAN	Thymosin beta-4 OS=Homo sapiens GN=TMSB4X PE=1 SV=2	HUMAN	30	2.65357	0.00915322	0.0153403	1.67394	1.58523	4.44191
96	27.86	28.16	61.19	59.09	52.8	sp|P60174|TPIS_HUMAN	Triosephosphate isomerase OS=Homo sapiens GN=TPI1 PE=1 SV=3	HUMAN	18	1.63137	0.000850798	0.00251075	1.26158	1.29312	2.0581
97	27.72	27.9	26.33	21.49	17.05	sp|P02461|CO3A1_HUMAN	Collagen alpha-1(III) chain OS=Homo sapiens GN=COL3A1 PE=1 SV=4	HUMAN	22	1.92351	0.00567328	0.0110183	1.3993	1.37463	2.69158
98	27.52	27.89	12.17	8.88	6.428	sp|Q8WXI7|MUC16_HUMAN	Mucin-16 OS=Homo sapiens GN=MUC16 PE=1 SV=2	HUMAN	24	1.4271	0.0495504	0.0541248	1.42601	1.00076	2.03505
99	27.48	27.53	81.08	75.68	60.14	sp|P61626|LYSC_HUMAN	Lysozyme C OS=Homo sapiens GN=LYZ PE=1 SV=1	HUMAN	46	4.28626	6.91084e-06	5.19672e-05	1.38613	3.09224	5.94134
101	26.85	28.33	67.66	58.71	49.75	sp|P52566|GDIR2_HUMAN	Rho GDP-dissociation inhibitor 2 OS=Homo sapiens GN=ARHGDIB PE=1 SV=3	HUMAN	19	1.52355	0.00217281	0.00533733	1.22278	1.24597	1.86297
102	26.58	26.86	84.29	69.29	69.29	sp|P07737|PROF1_HUMAN	Profilin-1 OS=Homo sapiens GN=PFN1 PE=1 SV=2	HUMAN	20	1.93047	0.0172193	0.024979	1.66649	1.15841	3.2171
106	26.03	28.14	49.16	45.81	45.53	sp|O14745|NHRF1_HUMAN	Na(+)/H(+) exchange regulatory cofactor NHE-RF1 OS=Homo sapiens GN=SLC9A3R1 PE=1 SV=4	HUMAN	16	1.36937	0.00380785	0.00811013	1.20189	1.13935	1.64583
107	26	26.25	16.74	11.14	8.866	tr|J3QSU6|J3QSU6_HUMAN	Tenascin OS=Homo sapiens GN=TNC PE=4 SV=1	HUMAN	13	1.37152	0.0276953	0.036576	1.31859	1.04014	1.80848
113	24.61	24.68	58.92	47.77	39.49	sp|P10451|OSTP_HUMAN	Osteopontin OS=Homo sapiens GN=SPP1 PE=1 SV=1	HUMAN	20	2.23825	0.00427017	0.00888928	1.58191	1.4149	3.54072
114	24.54	24.66	77.78	70	70	sp|P06703|S10A6_HUMAN	Protein S100-A6 OS=Homo sapiens GN=S100A6 PE=1 SV=1	HUMAN	17	2.18833	0.015034	0.0224271	1.78339	1.22707	3.90264
119	23.83	23.83	21.57	18.3	17.32	tr|H3BMA1|H3BMA1_HUMAN	Mesothelin, cleaved form OS=Homo sapiens GN=MSLN PE=4 SV=1	HUMAN	14	1.62973	0.0118498	0.0188684	1.42104	1.14686	2.31592
125	22.86	22.89	44.33	37.73	32.19	sp|P30740|ILEU_HUMAN	Leukocyte elastase inhibitor OS=Homo sapiens GN=SERPINB1 PE=1 SV=1	HUMAN	14	1.55054	0.000247804	0.000922291	1.19293	1.29977	1.84969
127	22.74	23.98	25.44	21.55	18.34	sp|O00391|QSOX1_HUMAN	Sulfhydryl oxidase 1 OS=Homo sapiens GN=QSOX1 PE=1 SV=3	HUMAN	15	2.25045	0.000177721	0.000696634	1.33028	1.69171	2.99374
137	21.02	22.61	37.26	36.26	25.49	sp|Q9UGM3|DMBT1_HUMAN	Deleted in malignant brain tumors 1 protein OS=Homo sapiens GN=DMBT1 PE=1 SV=2	HUMAN	24	1.99285	0.00671191	0.0118645	1.55021	1.28554	3.08935
139	20.94	21.19	48.68	32.13	26.38	sp|P00558|PGK1_HUMAN	Phosphoglycerate kinase 1 OS=Homo sapiens GN=PGK1 PE=1 SV=3	HUMAN	12	1.72633	0.000405886	0.00134733	1.24252	1.38938	2.145
141	20.79	20.87	59.06	46.85	42.52	sp|P18669|PGAM1_HUMAN	Phosphoglycerate mutase 1 OS=Homo sapiens GN=PGAM1 PE=1 SV=2	HUMAN	11	1.41673	0.0213811	0.029955	1.32762	1.06712	1.88087
146	19.87	19.94	55.56	48.61	45.83	sp|P23284|PPIB_HUMAN	Peptidyl-prolyl cis-trans isomerase B OS=Homo sapiens GN=PPIB PE=1 SV=2	HUMAN	12	1.59973	0.00762704	0.0131322	1.3233	1.2089	2.11692
148	19.73	19.96	41.89	33.68	21.68	sp|Q01518|CAP1_HUMAN	Adenylyl cyclase-associated protein 1 OS=Homo sapiens GN=CAP1 PE=1 SV=5	HUMAN	11	1.58887	0.0318665	0.0398806	1.51526	1.04858	2.40755
150	19.08	19.1	65.91	56.06	50	sp|P03973|SLPI_HUMAN	Antileukoproteinase OS=Homo sapiens GN=SLPI PE=1 SV=2	HUMAN	16	4.62122	2.75408e-05	0.000163674	1.4567	3.1724	6.73172
153	18.93	19.02	21.93	19.58	16.45	tr|H0YB57|H0YB57_HUMAN	Pulmonary surfactant-associated protein B (Fragment) OS=Homo sapiens GN=SFTPB PE=4 SV=1	HUMAN	12	2.43184	0.0015898	0.00412524	1.29178	1.88255	3.14141
159	18.26	18.28	32.1	27.84	23.15	sp|Q96NY7|CLIC6_HUMAN	Chloride intracellular channel protein 6 OS=Homo sapiens GN=CLIC6 PE=2 SV=3	HUMAN	12	1.6978	0.0186201	0.0268	1.46767	1.1568	2.4918
162	17.81	17.85	19.47	17.13	13.91	tr|G8JLA8|G8JLA8_HUMAN	Transforming growth factor-beta-induced protein ig-h3 OS=Homo sapiens GN=TGFBI PE=4 SV=1	HUMAN	9	1.68835	0.00377508	0.00811013	1.35791	1.24335	2.29262
172	16.98	19.39	63.41	48.78	45.12	sp|P62937|PPIA_HUMAN	Peptidyl-prolyl cis-trans isomerase A OS=Homo sapiens GN=PPIA PE=1 SV=?		12	1.96094	0.00652334	0.0118405	1.53084	1.28096	3.00188
173	16.24	16.26	70.18	55.26	55.26	sp|P08118|MSMB_HUMAN	Beta-microseminoprotein OS=Homo sapiens GN=MSMB PE=1 SV=1	HUMAN	18	8.36485	0.000237335	0.00089234	2.26663	3.69044	18.96
177	15.63	15.73	59.46	48.65	48.65	sp|P07108-5|ACBP_HUMAN	Isoform 5 of Acyl-CoA-binding protein OS=Homo sapiens GN=DBI	HUMAN	11	1.83528	7.76137e-06	5.57298e-05	1.14838	1.59814	2.10759
179	15.53	16.51	26.34	18.81	17.23	sp|P30101|PDIA3_HUMAN	Protein disulfide-isomerase A3 OS=Homo sapiens GN=PDIA3 PE=1 SV=4	HUMAN	10	1.40213	0.0011078	0.0030923	1.17018	1.19822	1.64075
183	15.03	15.08	69.8	55.7	30.2	sp|P16949|STMN1_HUMAN	Stathmin OS=Homo sapiens GN=STMN1 PE=1 SV=3	HUMAN	8	1.20089	0.0309391	0.0395507	1.17648	1.02075	1.41283
184	14.96	15.2	33.57	20.56	12.3	sp|P06744-2|G6PI_HUMAN	Isoform 2 of Glucose-6-phosphate isomerase OS=Homo sapiens GN=GPI	HUMAN	9	1.63924	0.026067	0.0346742	1.51536	1.08175	2.48403
189	14.54	14.54	67.54	67.54	67.54	sp|O75368|SH3L1_HUMAN	SH3 domain-binding glutamic acid-rich-like protein OS=Homo sapiens GN=SH3BGRL PE=1 SV=1	HUMAN	10	1.47526	0.000286648	0.00102543	1.14795	1.28512	1.69353
192	14.42	16.12	34.87	24.36	17.44	sp|P29508|SPB3_HUMAN	Serpin B3 OS=Homo sapiens GN=SERPINB3 PE=1 SV=2	HUMAN	9	2.00313	0.0156952	0.023319	1.66467	1.20332	3.33456
203	13.25	13.35	72.22	59.26	51.85	sp|O75347|TBCA_HUMAN	Tubulin-specific chaperone A OS=Homo sapiens GN=TBCA PE=1 SV=3	HUMAN	9	1.47017	0.0458656	0.0510567	1.45659	1.00932	2.14143
206	13.11	13.13	47.18	38.73	33.8	sp|Q14019|COTL1_HUMAN	Coactosin-like protein OS=Homo sapiens GN=COTL1 PE=1 SV=3	HUMAN	9	1.99876	3.6021e-06	3.08661e-05	1.15314	1.73331	2.30485
207	13.04	13.12	35.14	25.68	19.82	sp|P09210|GSTA2_HUMAN	Glutathione S-transferase A2 OS=Homo sapiens GN=GSTA2 PE=1 SV=4	HUMAN	6	1.43446	0.0327498	0.0404519	1.38099	1.03872	1.98096
216	12.09	12.09	62.77	48.94	38.3	tr|E9PBB5|E9PBB5_HUMAN	Trefoil factor 3 OS=Homo sapiens GN=TFF3 PE=4 SV=1	HUMAN	12	3.71393	0.0158898	0.0234893	2.32744	1.59572	8.64396
226	11.53	11.56	30	20.3	20.3	sp|Q6P5S2|CF058_HUMAN	UPF0762 protein C6orf58 OS=Homo sapiens GN=C6orf58 PE=1 SV=2	HUMAN	8	2.13898	0.00640466	0.0118405	1.61462	1.32476	3.45363
231	11.12	15.27	45	31.43	23.1	sp|P80303|NUCB2_HUMAN	Nucleobindin-2 OS=Homo sapiens GN=NUCB2 PE=1 SV=2	HUMAN	9	1.77578	0.00591645	0.0112371	1.42829	1.24329	2.53633
240	10.63	10.67	45.26	41.05	35.79	sp|P25815|S100P_HUMAN	Protein S100-P OS=Homo sapiens GN=S100P PE=1 SV=2	HUMAN	7	2.63448	0.00345347	0.00761962	1.61366	1.63261	4.25116
241	10.61	10.84	24.07	11.36	9.153	tr|G3XAD8|G3XAD8_HUMAN	Stress-induced-phosphoprotein 1 OS=Homo sapiens GN=STIP1 PE=4 SV=1	HUMAN	6	1.59985	0.00610159	0.0114705	1.33227	1.20085	2.13144
243	10.53	18.16	62.9	56.85	40.73	sp|P31947|1433S_HUMAN	14-3-3 protein sigma OS=Homo sapiens GN=SFN PE=1 SV=1	HUMAN	13	3.39368	0.0383862	0.0448273	3.05153	1.11212	10.3559
247	10.37	10.38	50.5	39.6	39.6	sp|P26447|S10A4_HUMAN	Protein S100-A4 OS=Homo sapiens GN=S100A4 PE=1 SV=1	HUMAN	7	1.42152	0.0380816	0.0448104	1.37058	1.03716	1.9483
250	10.22	10.28	51.63	36.96	30.43	sp|P63241-2|IF5A1_HUMAN	Isoform 2 of Eukaryotic translation initiation factor 5A-1 OS=Homo sapiens GN=EIF5A	HUMAN	7	2.42248	0.00619964	0.0115956	1.5933	1.52042	3.85974
260	9.75	9.91	22.17	12.7	12.7	sp|P20061|TCO1_HUMAN	Transcobalamin-1 OS=Homo sapiens GN=TCN1 PE=1 SV=2	HUMAN	7	2.55958	0.0312664	0.0395894	2.08004	1.23055	5.32403
262	9.68	9.78	22.58	20.79	17.92	tr|B4E1N2|B4E1N2_HUMAN	Insulin-like growth factor-binding protein 7 OS=Homo sapiens GN=IGFBP7 PE=2 SV=1	HUMAN	5	1.61053	0.040554	0.0462621	1.55777	1.03387	2.50884
264	9.66	9.68	100	84.69	67.35	sp|P04080|CYTB_HUMAN	Cystatin-B OS=Homo sapiens GN=CSTB PE=1 SV=2	HUMAN	7	2.04059	0.00164673	0.00424308	1.38064	1.478	2.81732
266	9.64	9.94	68.15	54.07	39.26	sp|Q01469|FABP5_HUMAN	Fatty acid-binding protein, epidermal OS=Homo sapiens GN=FABP5 PE=1 SV=3	HUMAN	6	1.28647	0.0384446	0.0448273	1.25435	1.02561	1.61368
270	9.47	11.95	10.42	3.557	2.203	sp|P12111|CO6A3_HUMAN	Collagen alpha-3(VI) chain OS=Homo sapiens GN=COL6A3 PE=1 SV=5	HUMAN	9	1.99899	0.00372039	0.00806369	1.41637	1.41135	2.83131
271	9.28	9.3	54.81	50	41.35	sp|P10599|THIO_HUMAN	Thioredoxin OS=Homo sapiens GN=TXN PE=1 SV=?		8	1.81666	0.000453451	0.00147859	1.27309	1.42697	2.31278
288	8.38	8.38	31.67	23.33	20.83	sp|Q96C19|EFHD2_HUMAN	EF-hand domain-containing protein D2 OS=Homo sapiens GN=EFHD2 PE=1 SV=1	HUMAN	7	1.33209	0.0442024	0.0496553	1.31609	1.01215	1.75316
291	8.25	8.25	19.47	14.21	12.37	sp|P50552|VASP_HUMAN	Vasodilator-stimulated phosphoprotein OS=Homo sapiens GN=VASP PE=1 SV=3	HUMAN	7	1.81041	0.00297852	0.00673298	1.29119	1.40212	2.33758
315	7.35	7.61	16.76	6.039	2.775	sp|P20908|CO5A1_HUMAN	Collagen alpha-1(V) chain OS=Homo sapiens GN=COL5A1 PE=1 SV=3	HUMAN	4	2.32978	0.0334484	0.0410817	1.97951	1.17695	4.61181
321	7.21	8.25	9.392	4.586	2.21	tr|G3XAI2|G3XAI2_HUMAN	Laminin subunit beta-1 OS=Homo sapiens GN=LAMB1 PE=4 SV=1	HUMAN	4	1.72766	0.00538508	0.0106107	1.34949	1.28023	2.33146
338	6.64	6.86	27.54	17.39	13.41	tr|J3KPA1|J3KPA1_HUMAN	Cysteine-rich secretory protein 3 OS=Homo sapiens GN=CRISP3 PE=4 SV=1	HUMAN	4	2.17322	0.00643093	0.0118405	1.51112	1.43815	3.284
340	6.5	6.52	51.43	40.95	40.95	sp|P31949|S10AB_HUMAN	Protein S100-A11 OS=Homo sapiens GN=S100A11 PE=1 SV=2	HUMAN	7	1.99495	0.0238936	0.0324868	1.74057	1.14615	3.47236
356	6.04	6.12	50	44.32	38.64	tr|Q5T123|Q5T123_HUMAN	SH3 domain binding glutamic acid-rich protein like 3 OS=Homo sapiens GN=SH3BGRL3 PE=2 SV=1	HUMAN	5	2.36105	0.00629681	0.0117179	1.4881	1.58663	3.51347
371	5.75	7.13	27.19	22.36	14.5	sp|Q9Y266|NUDC_HUMAN	Nuclear migration protein nudC OS=Homo sapiens GN=NUDC PE=1 SV=1	HUMAN	5	1.37175	0.04965	0.0541248	1.37045	1.00095	1.87991
395	4.87	5.9	20.21	20.21	17.73	sp|Q9UBX7|KLK11_HUMAN	Kallikrein-11 OS=Homo sapiens GN=KLK11 PE=1 SV=2	HUMAN	7	3.34267	0.00497581	0.0100186	1.44436	2.31429	4.82801
412	4.53	6.66	82.54	73.02	60.32	tr|C9J0E4|C9J0E4_HUMAN	Cystatin-A OS=Homo sapiens GN=CSTA PE=4 SV=1	HUMAN	4	1.92887	0.0475889	0.0526255	1.89596	1.01736	3.65705
512	3.42	3.51	28.13	14.29	8.929	sp|Q00688|FKBP3_HUMAN	Peptidyl-prolyl cis-trans isomerase FKBP3 OS=Homo sapiens GN=FKBP3 PE=1 SV=1	HUMAN	2	1.39502	0.0220271	0.0305434	1.27359	1.09534	1.77669
526	3.16	3.17	32.39	18.31	9.859	sp|Q05315|LPPL_HUMAN	Eosinophil lysophospholipase OS=Homo sapiens GN=CLC PE=1 SV=3	HUMAN	2	5.78986	0.0422088	0.0478536	4.97137	1.16464	28.7835
537	2.93	2.96	16.1	8.359	2.167	sp|P52895|AK1C2_HUMAN	Aldo-keto reductase family 1 member C2 OS=Homo sapiens GN=AKR1C2 PE=1 SV=3	HUMAN	1	2.00348	0.0377615	0.0447386	1.8187	1.1016	3.64373
560	2.45	2.45	37.9	33.87	27.42	sp|Q14508|WFDC2_HUMAN	WAP four-disulfide core domain protein 2 OS=Homo sapiens GN=WFDC2 PE=1 SV=2	HUMAN	6	2.91961	0.0391955	0.0452731	2.56165	1.13974	7.47901

## Sheet: High in Survivors
N	Unused	Total	%Cov	%Cov(50)	%Cov(95)	Accession	Name	Species	Peptides (95%)	115:114	PVal 115:114	Q-value 115:114	EF 115:114	LowerCI 115:114	UpperCI 115:114
212	12.4	12.43	24.79	21.27	13.07	sp|P04003|C4BPA_HUMAN	C4b-binding protein alpha chain OS=Homo sapiens GN=C4BPA PE=1 SV=2	HUMAN	9	0.0910268	4.22e-05	0.000221	1.87512	0.0485445	0.170686
124	22.88	23.14	72.79	72.79	72.79	sp|P02766|TTHY_HUMAN	Transthyretin OS=Homo sapiens GN=TTR PE=1 SV=1	HUMAN	17	0.140427	0.00432452	0.00895	1.74595	0.0804302	0.245178
234	10.89	11.23	27.95	26.22	22.77	sp|O43866|CD5L_HUMAN	CD5 antigen-like OS=Homo sapiens GN=CD5L PE=1 SV=1	HUMAN	6	0.146913	8.68e-05	0.00039	1.39162	0.10557	0.204446
31	59.44	59.88	67.67	56.03	47.84	sp|P01008|ANT3_HUMAN	Antithrombin-III OS=Homo sapiens GN=SERPINC1 PE=1 SV=1	HUMAN	42	0.164159	1.18e-15	1.45e-13	1.20479	0.136255	0.197778
62	38.11	38.15	53.33	47.47	36.77	sp|P04217|A1BG_HUMAN	Alpha-1B-glycoprotein OS=Homo sapiens GN=A1BG PE=1 SV=4	HUMAN	27	0.208952	0.0387618	0.0451	4.10857	0.0508575	0.858492
73	36.09	36.09	66.09	55.36	48.99	sp|P02749|APOH_HUMAN	Beta-2-glycoprotein 1 OS=Homo sapiens GN=APOH PE=1 SV=3	HUMAN	31	0.212378	1.37e-06	1.33e-05	1.40445	0.151217	0.298274
110	25	27.17	38.15	34.6	31.61	sp|P02765|FETUA_HUMAN	Alpha-2-HS-glycoprotein OS=Homo sapiens GN=AHSG PE=1 SV=1	HUMAN	20	0.213504	2.29e-07	2.56e-06	1.24861	0.170993	0.266583
334	6.81	6.85	23.38	14.93	13.24	sp|P27169|PON1_HUMAN	Serum paraoxonase/arylesterase 1 OS=Homo sapiens GN=PON1 PE=1 SV=3	HUMAN	4	0.222178	0.00682125	0.012	2.04583	0.1086	0.454538
324	7.07	7.07	48.51	37.62	37.62	sp|P31151|S10A7_HUMAN	Protein S100-A7 OS=Homo sapiens GN=S100A7 PE=1 SV=4	HUMAN	4	0.235966	0.00349768	0.00763	1.44551	0.163241	0.341091
55	43.51	44.51	55.97	52.22	48.95	sp|P01042-2|KNG1_HUMAN	Isoform LMW of Kininogen-1 OS=Homo sapiens GN=KNG1	HUMAN	39	0.243902	0.000815318	0.00244	1.38299	0.176359	0.337314
335	6.79	6.8	40.77	22.31	22.31	sp|P35542|SAA4_HUMAN	Serum amyloid A-4 protein OS=Homo sapiens GN=SAA4 PE=1 SV=2	HUMAN	4	0.248274	0.000369231	0.00126	1.27792	0.194279	0.317275
591	2.13	2.15	10.31	6.873	3.436	sp|P17936|IBP3_HUMAN	Insulin-like growth factor-binding protein 3 OS=Homo sapiens GN=IGFBP3 PE=1 SV=2	HUMAN	1	0.261108	0.0477033	0.0526	3.59981	0.0725339	0.939941
415	4.46	4.46	20.47	17.21	17.21	tr|C9JF17|C9JF17_HUMAN	Apolipoprotein D (Fragment) OS=Homo sapiens GN=APOD PE=4 SV=1	HUMAN	3	0.262104	0.047228	0.0524	3.54125	0.0740145	0.928175
54	45.15	45.39	83.1	79.58	71.13	sp|P69905|HBA_HUMAN	Hemoglobin subunit alpha OS=Homo sapiens GN=HBA1 PE=1 SV=2	HUMAN	51	0.279806	0.000536854	0.00169	1.59236	0.175717	0.445553
310	7.55	7.72	17.06	7.58	5.394	tr|H0YAC1|H0YAC1_HUMAN	Plasma kallikrein light chain (Fragment) OS=Homo sapiens GN=KLKB1 PE=3 SV=1	HUMAN	9	0.301344	8.47e-05	0.000386	1.22805	0.245385	0.370064
11	113.6	113.6	73.16	65.8	61.26	sp|P02790|HEMO_HUMAN	Hemopexin OS=Homo sapiens GN=HPX PE=1 SV=2	HUMAN	125	0.301355	2.55e-15	2.21e-13	1.18448	0.254419	0.35695
116	24.09	24.13	32.57	30.67	29.14	sp|P04196|HRG_HUMAN	Histidine-rich glycoprotein OS=Homo sapiens GN=HRG PE=1 SV=1	HUMAN	17	0.343161	4.52e-07	4.76e-06	1.20854	0.283946	0.414725
41	51.73	54.18	47.65	38.02	32.22	sp|P00747|PLMN_HUMAN	Plasminogen OS=Homo sapiens GN=PLG PE=1 SV=2	HUMAN	34	0.34597	1.21e-12	4.06e-11	1.16592	0.296735	0.403374
392	4.91	4.92	12.85	9.431	4.228	sp|P00748|FA12_HUMAN	Coagulation factor XII OS=Homo sapiens GN=F12 PE=1 SV=3	HUMAN	2	0.361843	0.00783745	0.0134	1.77122	0.20429	0.640903
33	57.43	57.43	82.31	82.31	70.75	sp|P68871|HBB_HUMAN	Hemoglobin subunit beta OS=Homo sapiens GN=HBB PE=1 SV=2	HUMAN	49	0.36817	0.0123161	0.0191	2.09585	0.175666	0.771629
445	4.07	4.29	19.16	7.612	7.612	sp|P49908|SEPP1_HUMAN	Selenoprotein P OS=Homo sapiens GN=SEPP1 PE=1 SV=3	HUMAN	3	0.368955	0.0236008	0.0322	1.9563	0.188598	0.721789
105	26.06	26.06	73.37	61.31	50.25	tr|Q5VY30|Q5VY30_HUMAN	Plasma retinol-binding protein(1-182) OS=Homo sapiens GN=RBP4 PE=2 SV=1	HUMAN	17	0.370415	0.00314038	0.00706	1.70452	0.217313	0.631381
198	13.79	14.14	23.22	20.16	15.89	sp|P08697|A2AP_HUMAN	Alpha-2-antiplasmin OS=Homo sapiens GN=SERPINF2 PE=1 SV=3	HUMAN	11	0.37728	0.0019471	0.00488	1.52607	0.247224	0.575754
249	10.27	10.35	29.6	21.6	16.53	sp|P35247|SFTPD_HUMAN	Pulmonary surfactant-associated protein D OS=Homo sapiens GN=SFTPD PE=1 SV=3	HUMAN	8	0.384882	0.000558879	0.00173	1.30301	0.295379	0.501505
126	22.79	22.81	35.77	29.5	26.99	sp|P04004|VTNC_HUMAN	Vitronectin OS=Homo sapiens GN=VTN PE=1 SV=1	HUMAN	16	0.389463	0.000125002	0.000536	1.39541	0.279102	0.543462
59	39.91	40.09	55.11	50.85	43.47	sp|P02760|AMBP_HUMAN	Protein AMBP OS=Homo sapiens GN=AMBP PE=1 SV=1	HUMAN	32	0.392632	5.55e-05	0.00028	1.43177	0.274227	0.56216
252	10.06	12.09	8.661	5.433	4.094	sp|Q92954-4|PRG4_HUMAN	Isoform D of Proteoglycan 4 OS=Homo sapiens GN=PRG4	HUMAN	7	0.394852	0.000351468	0.00122	1.40623	0.280787	0.555253
597	2.09	2.87	10.07	5.152	5.152	sp|P29622|KAIN_HUMAN	Kallistatin OS=Homo sapiens GN=SERPINA4 PE=1 SV=3	HUMAN	2	0.408641	0.0137258	0.0209	1.57753	0.259039	0.644642
306	8.02	8.04	21.59	17.18	17.18	sp|Q96S96|PEBP4_HUMAN	Phosphatidylethanolamine-binding protein 4 OS=Homo sapiens GN=PEBP4 PE=1 SV=3	HUMAN	5	0.416997	0.0135794	0.0208	1.55755	0.267726	0.649494
431	4.15	5.73	18.16	10.67	5.243	tr|F5H5M6|F5H5M6_HUMAN	Hyaluronan-binding protein 2 OS=Homo sapiens GN=HABP2 PE=3 SV=1	HUMAN	3	0.417076	0.000141607	0.000586	1.24133	0.33599	0.517731
167	17.47	17.55	43.95	36.29	33.87	sp|Q8IWL1|SFPA2_HUMAN	Pulmonary surfactant-associated protein A2 OS=Homo sapiens GN=SFTPA2 PE=1 SV=1	HUMAN	20	0.426115	0.00034212	0.0012	1.23172	0.34595	0.524855
188	14.66	14.66	47.32	33.12	30.6	sp|P02649|APOE_HUMAN	Apolipoprotein E OS=Homo sapiens GN=APOE PE=1 SV=1	HUMAN	11	0.438634	0.000368766	0.00126	1.35626	0.323415	0.5949
84	31.32	31.52	71.65	66.28	59.39	sp|P00915|CAH1_HUMAN	Carbonic anhydrase 1 OS=Homo sapiens GN=CA1 PE=1 SV=2	HUMAN	21	0.443574	0.0034953	0.00763	1.58177	0.280429	0.701632
145	19.98	22.18	45	35.31	32.19	sp|P08758|ANXA5_HUMAN	Annexin A5 OS=Homo sapiens GN=ANXA5 PE=1 SV=2	HUMAN	13	0.447017	0.000111398	0.000483	1.2085	0.369895	0.54022
182	15.14	18.46	42.96	41.48	29.26	sp|P36980|FHR2_HUMAN	Complement factor H-related protein 2 OS=Homo sapiens GN=CFHR2 PE=1 SV=1	HUMAN	10	0.44725	0.00272359	0.0064	1.45703	0.30696	0.651657
38	54.18	54.49	68.79	63.42	63.42	sp|P25311|ZA2G_HUMAN	Zinc-alpha-2-glycoprotein OS=Homo sapiens GN=AZGP1 PE=1 SV=2	HUMAN	67	0.458232	1.3e-14	7.98e-13	1.11271	0.411816	0.509878
28	65.85	65.97	40.96	34.22	31.66	tr|B7ZKJ8|B7ZKJ8_HUMAN	ITIH4 protein OS=Homo sapiens GN=ITIH4 PE=2 SV=1	HUMAN	52	0.469274	2.13e-12	6.55e-11	1.08816	0.431255	0.510644
168	17.47	17.47	54.37	50.49	49.51	sp|P62805|H4_HUMAN	Histone H4 OS=Homo sapiens GN=HIST1H4A PE=1 SV=2	HUMAN	16	0.502341	0.0398687	0.0456	1.89018	0.265763	0.949517
277	8.9	9.04	16.4	9.453	8.567	tr|E9PDD1|E9PDD1_HUMAN	Vascular cell adhesion protein 1 OS=Homo sapiens GN=VCAM1 PE=4 SV=1	HUMAN	5	0.511779	0.0029061	0.00665	1.2676	0.40374	0.648729
21	88.38	90.08	87.34	75.95	71.73	sp|P02774|VTDB_HUMAN	Vitamin D-binding protein OS=Homo sapiens GN=GC PE=1 SV=1	HUMAN	104	0.515869	3.8e-09	7.37e-08	1.18142	0.436652	0.609459
185	14.93	15.04	19.43	13.69	13.69	sp|P50895|BCAM_HUMAN	Basal cell adhesion molecule OS=Homo sapiens GN=BCAM PE=1 SV=2	HUMAN	9	0.51711	0.00657495	0.0119	1.48661	0.347845	0.768741
230	11.19	11.22	15.2	14.37	14.37	sp|Q9NZP8|C1RL_HUMAN	Complement C1r subcomponent-like protein OS=Homo sapiens GN=C1RL PE=1 SV=2	HUMAN	6	0.561327	0.0217306	0.0303	1.45119	0.386804	0.814594
281	8.62	8.62	27.22	23.96	20.41	sp|P09467|F16P1_HUMAN	Fructose-1,6-bisphosphatase 1 OS=Homo sapiens GN=FBP1 PE=1 SV=5	HUMAN	7	0.562795	0.0248324	0.0333	1.48769	0.378301	0.837263
48	46.43	46.47	59.94	59.94	53.6	sp|P02750|A2GL_HUMAN	Leucine-rich alpha-2-glycoprotein OS=Homo sapiens GN=LRG1 PE=1 SV=2	HUMAN	41	0.564026	2.57e-08	3.94e-07	1.10324	0.511244	0.622258
510	3.46	4.24	15.66	6.977	4.806	sp|P13667|PDIA4_HUMAN	Protein disulfide-isomerase A4 OS=Homo sapiens GN=PDIA4 PE=1 SV=2	HUMAN	5	0.564315	0.0202272	0.0284	1.42698	0.395462	0.805265
181	15.41	15.53	30.12	23.7	21.48	sp|P08185|CBG_HUMAN	Corticosteroid-binding globulin OS=Homo sapiens GN=SERPINA6 PE=1 SV=1	HUMAN	11	0.56562	0.0281259	0.0369	1.61428	0.350385	0.913068
77	35.01	35.39	43.09	37.62	31.51	sp|P00734|THRB_HUMAN	Prothrombin OS=Homo sapiens GN=F2 PE=1 SV=2	HUMAN	25	0.567473	4.72e-06	3.87e-05	1.1781	0.481684	0.668543
120	23.64	23.93	28.98	22.39	17.12	sp|P19827|ITIH1_HUMAN	Inter-alpha-trypsin inhibitor heavy chain H1 OS=Homo sapiens GN=ITIH1 PE=1 SV=3	HUMAN	14	0.57702	9.79e-07	1e-05	1.13257	0.509477	0.653516
208	12.98	13.29	10.08	5.458	4.059	sp|O75882|ATRN_HUMAN	Attractin OS=Homo sapiens GN=ATRN PE=1 SV=2	HUMAN	7	0.58888	0.000251947	0.000926	1.21665	0.484018	0.716461
86	30.73	30.77	28.99	21.07	18.26	sp|P05164|PERM_HUMAN	Myeloperoxidase OS=Homo sapiens GN=MPO PE=1 SV=1	HUMAN	25	0.5907	0.000994291	0.00284	1.29816	0.45503	0.766821
263	9.68	9.77	18.2	9.894	9.894	tr|E9PAU8|E9PAU8_HUMAN	Liver carboxylesterase 1 OS=Homo sapiens GN=CES1 PE=4 SV=1	HUMAN	5	0.593118	0.0122808	0.0191	1.39702	0.424559	0.828598
348	6.16	6.23	13.28	8.918	7.4	sp|P43121-2|MUC18_HUMAN	Isoform 2 of Cell surface glycoprotein MUC18 OS=Homo sapiens GN=MCAM	HUMAN	4	0.60296	0.00568165	0.011	1.25334	0.481082	0.755715
83	32.45	32.54	46.41	37.57	31.12	tr|E9PGN7|E9PGN7_HUMAN	Plasma protease C1 inhibitor OS=Homo sapiens GN=SERPING1 PE=3 SV=1	HUMAN	20	0.60345	0.00702902	0.0123	1.40001	0.431031	0.844838
248	10.32	10.38	40.44	39.89	39.89	sp|P02794|FRIH_HUMAN	Ferritin heavy chain OS=Homo sapiens GN=FTH1 PE=1 SV=2	HUMAN	8	0.618392	0.0429237	0.0485	1.58112	0.39111	0.97775
134	21.49	23.56	28.02	19.04	13.48	tr|Q5T985|Q5T985_HUMAN	Inter-alpha (Globulin) inhibitor H2 OS=Homo sapiens GN=ITIH2 PE=2 SV=1	HUMAN	12	0.627248	0.00195996	0.00488	1.2773	0.491072	0.801186
7	137.82	137.82	61.98	57.92	53.94	sp|P08603|CFAH_HUMAN	Complement factor H OS=Homo sapiens GN=CFH PE=1 SV=4	HUMAN	104	0.631855	5.65e-09	1.03e-07	1.13055	0.558893	0.714341
171	17.13	17.18	57.94	52.38	38.1	sp|P62807|H2B1C_HUMAN	Histone H2B type 1-C/E/F/G/I OS=Homo sapiens GN=HIST1H2BC PE=1 SV=4	HUMAN	13	0.635335	0.00650804	0.0118	1.33834	0.474719	0.850295
117	24	24.48	66.48	58.52	53.98	sp|Q9BW30|TPPP3_HUMAN	Tubulin polymerization-promoting protein family member 3 OS=Homo sapiens GN=TPPP3 PE=1 SV=1	HUMAN	15	0.635414	0.000217589	0.000844	1.21347	0.523635	0.771054
69	36.7	36.87	45.11	36.93	33.13	sp|P10909-2|CLUS_HUMAN	Isoform 2 of Clusterin OS=Homo sapiens GN=CLU	HUMAN	34	0.645132	2.74e-05	0.000164	1.17046	0.551177	0.755102
307	8.01	8.01	17.74	9.946	9.946	sp|P14151|LYAM1_HUMAN	L-selectin OS=Homo sapiens GN=SELL PE=1 SV=2	HUMAN	6	0.659159	0.0449448	0.0502	1.48232	0.44468	0.977085
93	28.66	29.45	21.54	11.99	9.308	sp|P01031|CO5_HUMAN	Complement C5 OS=Homo sapiens GN=C5 PE=1 SV=4	HUMAN	16	0.660809	0.000110306	0.000483	1.17827	0.560829	0.778614
201	13.37	13.76	46.43	46.43	38.84	tr|F8W7I2|F8W7I2_HUMAN	Prostaglandin-H2 D-isomerase OS=Homo sapiens GN=PTGDS PE=3 SV=1	HUMAN	9	0.662988	0.000947352	0.00273	1.1642	0.569478	0.771852
422	4.26	12.18	39.9	32.32	27.27	sp|P32119|PRDX2_HUMAN	Peroxiredoxin-2 OS=Homo sapiens GN=PRDX2 PE=1 SV=5	HUMAN	9	0.666787	0.0120966	0.019	1.26664	0.526423	0.844577
20	92.26	93.03	37.33	29.82	25.69	tr|B0V2C8|B0V2C8_HUMAN	C4d-A OS=Homo sapiens GN=C4A PE=4 SV=1	HUMAN	54	0.667077	0.000148356	0.000601	1.21458	0.549226	0.810216
80	33.83	33.83	50.47	38.52	31.5	sp|P04040|CATA_HUMAN	Catalase OS=Homo sapiens GN=CAT PE=1 SV=3	HUMAN	21	0.676087	0.0027264	0.0064	1.26225	0.535622	0.85339
147	19.75	20.33	44.34	31.08	22.41	sp|P05543|THBG_HUMAN	Thyroxine-binding globulin OS=Homo sapiens GN=SERPINA7 PE=1 SV=2	HUMAN	15	0.692634	0.0257249	0.0343	1.36536	0.50729	0.945695
211	12.42	12.48	54.86	40	36.57	sp|P02792|FRIL_HUMAN	Ferritin light chain OS=Homo sapiens GN=FTL PE=1 SV=2	HUMAN	7	0.75267	0.00439125	0.00903	1.16965	0.643499	0.880361
193	14.28	14.32	25.64	20.55	18.01	sp|Q13228|SBP1_HUMAN	Selenium-binding protein 1 OS=Homo sapiens GN=SELENBP1 PE=1 SV=2	HUMAN	7	0.766993	0.00232305	0.00567	1.14422	0.670321	0.877608
205	13.18	14.64	27.56	22.1	19.59	tr|Q14UF6|Q14UF6_HUMAN	Complement decay-accelerating factor OS=Homo sapiens GN=DAF PE=2 SV=1	HUMAN	9	0.776548	0.0186058	0.0268	1.20862	0.642507	0.938553
23	82.85	83.16	33.61	28.58	23.39	tr|E9PE77|E9PE77_HUMAN	Ugl-Y3 OS=Homo sapiens GN=FN1 PE=4 SV=1	HUMAN	47	0.784413	0.00155576	0.00407	1.15488	0.679214	0.905906
118	23.89	23.96	31.16	26.88	21.58	sp|P07357|CO8A_HUMAN	Complement component C8 alpha chain OS=Homo sapiens GN=C8A PE=1 SV=2	HUMAN	13	0.794324	0.00022586	0.00086	1.09892	0.722819	0.872901
53	45.2	45.33	39.51	26.77	22.38	sp|P13671|CO6_HUMAN	Complement component C6 OS=Homo sapiens GN=C6 PE=1 SV=3	HUMAN	26	0.796436	0.00501143	0.01	1.16562	0.683271	0.928344
58	41.24	41.24	70.8	65.78	52.8	sp|P07355|ANXA2_HUMAN	Annexin A2 OS=Homo sapiens GN=ANXA2 PE=1 SV=2	HUMAN	25	0.810255	0.00894917	0.0151	1.16113	0.697815	0.940812
8	131.49	131.67	52.97	42.11	31.73	sp|Q09666|AHNK_HUMAN	Neuroblast differentiation-associated protein AHNAK OS=Homo sapiens GN=AHNAK PE=1 SV=2	HUMAN	123	0.836164	4.26e-05	0.000221	1.08459	0.770952	0.906892
5	156.68	156.68	63.1	54.46	52.96	sp|P00450|CERU_HUMAN	Ceruloplasmin OS=Homo sapiens GN=CP PE=1 SV=1	HUMAN	116	0.843558	0.0242811	0.0328	1.15818	0.72835	0.97699

## Sheet: GO Non-Survivor
Annotation Cluster 1	Enrichment Score: 1.9611452910829872
Category	Term	Count	%	PValue	Genes	List Total	Pop Hits	Pop Total	Fold Enrichment	Bonferroni	Benjamini	FDR
GOTERM	BP	FAT	GO:0030036~actin cytoskeleton organization	9	12.6761	0.00813603	TMSL1, PFN1, EZR, LOC100129652, S100A9, TMSB4X, CAP1, MYH9, TMSL2, VASP, FLNA, ARHGDIB	58	27	486	2.7931	0.997688	0.636375	11.678
GOTERM	BP	FAT	GO:0030029~actin filament-based process	9	12.6761	0.00813603	TMSL1, PFN1, EZR, LOC100129652, S100A9, TMSB4X, CAP1, MYH9, TMSL2, VASP, FLNA, ARHGDIB	58	27	486	2.7931	0.997688	0.636375	11.678
GOTERM	BP	FAT	GO:0007010~cytoskeleton organization	10	14.0845	0.0197578	TMSL1, S100A9, MYH9, FLNA, VASP, PFN1, EZR, LOC100129652, TMSB4X, STMN1, CAP1, TMSL2, ARHGDIB	58	37	486	2.26468	1	0.807459	26.1655
Annotation Cluster 2	Enrichment Score: 1.8156816002948928
Category	Term	Count	%	PValue	Genes	List Total	Pop Hits	Pop Total	Fold Enrichment	Bonferroni	Benjamini	FDR
GOTERM	BP	FAT	GO:0006096~glycolysis	6	8.4507	0.00297692	GPI, TPI1, LOC100133042, PGAM1, PGK1, GAPDH, GAPDHL6, TPI1P1, ENO1	58	10	486	5.02759	0.890863	0.890863	4.43079
GOTERM	BP	FAT	GO:0006007~glucose catabolic process	6	8.4507	0.00775681	GPI, TPI1, LOC100133042, PGAM1, PGK1, GAPDH, GAPDHL6, TPI1P1, ENO1	58	12	486	4.18966	0.996929	0.685621	11.1633
GOTERM	BP	FAT	GO:0019320~hexose catabolic process	6	8.4507	0.00775681	GPI, TPI1, LOC100133042, PGAM1, PGK1, GAPDH, GAPDHL6, TPI1P1, ENO1	58	12	486	4.18966	0.996929	0.685621	11.1633
GOTERM	BP	FAT	GO:0046164~alcohol catabolic process	6	8.4507	0.00775681	GPI, TPI1, LOC100133042, PGAM1, PGK1, GAPDH, GAPDHL6, TPI1P1, ENO1	58	12	486	4.18966	0.996929	0.685621	11.1633
GOTERM	BP	FAT	GO:0046365~monosaccharide catabolic process	6	8.4507	0.00775681	GPI, TPI1, LOC100133042, PGAM1, PGK1, GAPDH, GAPDHL6, TPI1P1, ENO1	58	12	486	4.18966	0.996929	0.685621	11.1633
GOTERM	BP	FAT	GO:0006091~generation of precursor metabolites and energy	7	9.85915	0.0121099	GPI, TPI1, LOC100133042, TXN, PGAM1, PGK1, GAPDH, GAPDHL6, TPI1P1, ENO1	58	18	486	3.25862	0.999883	0.725616	16.9066
GOTERM	BP	FAT	GO:0044275~cellular carbohydrate catabolic process	6	8.4507	0.0162661	GPI, TPI1, LOC100133042, PGAM1, PGK1, GAPDH, GAPDHL6, TPI1P1, ENO1	58	14	486	3.59113	0.999995	0.781972	22.0648
GOTERM	BP	FAT	GO:0019318~hexose metabolic process	6	8.4507	0.0380392	GPI, TPI1, LOC100133042, PGAM1, PGK1, GAPDH, GAPDHL6, TPI1P1, ENO1	58	17	486	2.9574	1	0.872315	44.5404
GOTERM	BP	FAT	GO:0006006~glucose metabolic process	6	8.4507	0.0380392	GPI, TPI1, LOC100133042, PGAM1, PGK1, GAPDH, GAPDHL6, TPI1P1, ENO1	58	17	486	2.9574	1	0.872315	44.5404
GOTERM	BP	FAT	GO:0005996~monosaccharide metabolic process	6	8.4507	0.0480119	GPI, TPI1, LOC100133042, PGAM1, PGK1, GAPDH, GAPDHL6, TPI1P1, ENO1	58	18	486	2.7931	1	0.912593	52.6654
GOTERM	BP	FAT	GO:0016052~carbohydrate catabolic process	6	8.4507	0.0722387	GPI, TPI1, LOC100133042, PGAM1, PGK1, GAPDH, GAPDHL6, TPI1P1, ENO1	58	20	486	2.51379	1	0.954727	68.011
Annotation Cluster 3	Enrichment Score: 1.2574104131766575
Category	Term	Count	%	PValue	Genes	List Total	Pop Hits	Pop Total	Fold Enrichment	Bonferroni	Benjamini	FDR
GOTERM	BP	FAT	GO:0044236~multicellular organismal metabolic process	4	5.6338	0.0236959	MMP9, COL3A1, COL1A1, COL5A1	58	6	486	5.58621	1	0.802065	30.5481
GOTERM	BP	FAT	GO:0044259~multicellular organismal macromolecule metabolic process	4	5.6338	0.0236959	MMP9, COL3A1, COL1A1, COL5A1	58	6	486	5.58621	1	0.802065	30.5481
GOTERM	BP	FAT	GO:0032963~collagen metabolic process	4	5.6338	0.0236959	MMP9, COL3A1, COL1A1, COL5A1	58	6	486	5.58621	1	0.802065	30.5481
GOTERM	BP	FAT	GO:0043588~skin development	4	5.6338	0.0236959	COL3A1, SFN, COL1A1, COL5A1	58	6	486	5.58621	1	0.802065	30.5481
GOTERM	BP	FAT	GO:0032964~collagen biosynthetic process	3	4.22535	0.0375485	COL3A1, COL1A1, COL5A1	58	3	486	8.37931	1	0.887788	44.1088
GOTERM	BP	FAT	GO:0030199~collagen fibril organization	3	4.22535	0.148874	COL3A1, COL1A1, COL5A1	58	6	486	4.18966	1	0.993197	91.3734
GOTERM	BP	FAT	GO:0030198~extracellular matrix organization	5	7.04225	0.197506	MMP9, COL3A1, MUC5AC, COL1A1, COL5A1	58	20	486	2.09483	1	0.997087	96.4728
GOTERM	BP	FAT	GO:0043062~extracellular structure organization	5	7.04225	0.25063	MMP9, COL3A1, MUC5AC, COL1A1, COL5A1	58	22	486	1.90439	1	0.998768	98.7547

## Sheet: GO survivors
Annotation Cluster 1	Enrichment Score: 4.570367665951814
Category	Term	Count	%	PValue	Genes	List Total	Pop Hits	Pop Total	Fold Enrichment	Bonferroni	Benjamini	FDR
GOTERM	BP	FAT	GO:0050819~negative regulation of coagulation	9	13.2353	4.88504e-06	KNG1, F12, APOE, LOC100129500, F2, APOH, KRT1, ANXA5, ANXA2P1, PLG, ANXA2P3, ANXA2	62	11	486	6.41349	0.00399773	0.00100093	0.00752262
GOTERM	BP	FAT	GO:0030195~negative regulation of blood coagulation	8	11.7647	1.04876e-05	KNG1, F12, APOE, LOC100129500, F2, APOH, KRT1, ANXA2P1, PLG, ANXA2P3, ANXA2	62	9	486	6.96774	0.00856297	0.00171849	0.0161494
GOTERM	BP	FAT	GO:0051241~negative regulation of multicellular organismal process	10	14.7059	0.000379624	KNG1, F12, ANXA2P1, ANXA5, ANXA2P3, PLG, ANXA2, AHSG, APOE, LOC100129500, F2, KRT1, APOH	62	21	486	3.73272	0.267543	0.0306554	0.58302
Annotation Cluster 2	Enrichment Score: 2.7499670516427233
Category	Term	Count	%	PValue	Genes	List Total	Pop Hits	Pop Total	Fold Enrichment	Bonferroni	Benjamini	FDR
GOTERM	BP	FAT	GO:0050820~positive regulation of coagulation	6	8.82353	0.000460315	F12, SERPINF2, F2, APOH, HRG, PLG	62	7	486	6.71889	0.314458	0.03374	0.706533
GOTERM	BP	FAT	GO:0030194~positive regulation of blood coagulation	6	8.82353	0.000460315	F12, SERPINF2, F2, APOH, HRG, PLG	62	7	486	6.71889	0.314458	0.03374	0.706533
GOTERM	BP	FAT	GO:0051917~regulation of fibrinolysis	5	7.35294	0.00279562	F12, SERPINF2, APOH, HRG, PLG	62	6	486	6.53226	0.899301	0.119737	4.21962
GOTERM	BP	FAT	GO:0051240~positive regulation of multicellular organismal process	7	10.2941	0.0168866	F12, SERPINF2, F2, APOH, HRG, PLG, AHSG	62	18	486	3.04839	0.999999	0.336843	23.0698
Annotation Cluster 3	Enrichment Score: 2.2591149313327485
Category	Term	Count	%	PValue	Genes	List Total	Pop Hits	Pop Total	Fold Enrichment	Bonferroni	Benjamini	FDR
GOTERM	BP	FAT	GO:0030005~cellular di-, tri-valent inorganic cation homeostasis	8	11.7647	0.00100532	KNG1, FTLP2, FTH1, CD55, HPX, APOE, FTHL3, LOC100129500, F2, FTHL16, CP, FTHL20, FTL	62	15	486	4.18065	0.561666	0.0572107	1.53701
GOTERM	BP	FAT	GO:0055066~di-, tri-valent inorganic cation homeostasis	8	11.7647	0.00161103	KNG1, FTLP2, FTH1, CD55, HPX, APOE, FTHL3, LOC100129500, F2, FTHL16, CP, FTHL20, FTL	62	16	486	3.91935	0.733428	0.07931	2.45239
GOTERM	BP	FAT	GO:0030003~cellular cation homeostasis	8	11.7647	0.00246882	KNG1, FTLP2, FTH1, CD55, HPX, APOE, FTHL3, LOC100129500, F2, FTHL16, CP, FTHL20, FTL	62	17	486	3.6888	0.868262	0.112398	3.73511
GOTERM	BP	FAT	GO:0055080~cation homeostasis	8	11.7647	0.00364187	KNG1, FTLP2, FTH1, CD55, HPX, APOE, FTHL3, LOC100129500, F2, FTHL16, CP, FTHL20, FTL	62	18	486	3.48387	0.949802	0.138938	5.46372
GOTERM	BP	FAT	GO:0048878~chemical homeostasis	9	13.2353	0.0124296	KNG1, FTLP2, FTH1, CD55, HPX, APOE, FTHL3, LOC100129500, F2, SFTPD, FTHL16, CP, FTHL20, FTL	62	27	486	2.6129	0.999965	0.306698	17.5199
GOTERM	BP	FAT	GO:0006873~cellular ion homeostasis	8	11.7647	0.0167161	KNG1, FTLP2, FTH1, CD55, HPX, APOE, FTHL3, LOC100129500, F2, FTHL16, CP, FTHL20, FTL	62	23	486	2.72651	0.999999	0.342217	22.864
GOTERM	BP	FAT	GO:0050801~ion homeostasis	8	11.7647	0.0167161	KNG1, FTLP2, FTH1, CD55, HPX, APOE, FTHL3, LOC100129500, F2, FTHL16, CP, FTHL20, FTL	62	23	486	2.72651	0.999999	0.342217	22.864
GOTERM	BP	FAT	GO:0055082~cellular chemical homeostasis	8	11.7647	0.0167161	KNG1, FTLP2, FTH1, CD55, HPX, APOE, FTHL3, LOC100129500, F2, FTHL16, CP, FTHL20, FTL	62	23	486	2.72651	0.999999	0.342217	22.864
Annotation Cluster 4	Enrichment Score: 2.0283057935670517
Category	Term	Count	%	PValue	Genes	List Total	Pop Hits	Pop Total	Fold Enrichment	Bonferroni	Benjamini	FDR
GOTERM	BP	FAT	GO:0016485~protein processing	11	16.1765	0.000497639	C8A, F12, CD55, C6, CLU, C5, CFH, C1RL, APOH, KRT1, C4BPA	62	26	486	3.31638	0.335131	0.0334418	0.763616
GOTERM	BP	FAT	GO:0051605~protein maturation by peptide bond cleavage	11	16.1765	0.000497639	C8A, F12, CD55, C6, CLU, C5, CFH, C1RL, APOH, KRT1, C4BPA	62	26	486	3.31638	0.335131	0.0334418	0.763616
GOTERM	BP	FAT	GO:0051604~protein maturation	11	16.1765	0.00137341	C8A, F12, CD55, C6, CLU, C5, CFH, C1RL, APOH, KRT1, C4BPA	62	29	486	2.9733	0.675987	0.0723784	2.09424
GOTERM	BP	FAT	GO:0006956~complement activation	9	13.2353	0.00416353	C8A, CD55, C6, CLU, C5, CFH, C1RL, KRT1, C4BPA	62	23	486	3.06732	0.967327	0.150337	6.22308
GOTERM	BP	FAT	GO:0002541~activation of plasma proteins involved in acute inflammatory response	9	13.2353	0.00416353	C8A, CD55, C6, CLU, C5, CFH, C1RL, KRT1, C4BPA	62	23	486	3.06732	0.967327	0.150337	6.22308
GOTERM	BP	FAT	GO:0050778~positive regulation of immune response	10	14.7059	0.00561719	C8A, CD55, HPX, C6, CLU, C5, CFH, C1RL, KRT1, C4BPA	62	29	486	2.703	0.990138	0.181948	8.30915
GOTERM	BP	FAT	GO:0002253~activation of immune response	9	13.2353	0.00562754	C8A, CD55, C6, CLU, C5, CFH, C1RL, KRT1, C4BPA	62	24	486	2.93952	0.990222	0.175367	8.32385
GOTERM	BP	FAT	GO:0006959~humoral immune response	9	13.2353	0.00970641	C8A, CD55, C6, CLU, C5, CFH, C1RL, KRT1, C4BPA	62	26	486	2.7134	0.999664	0.264806	13.947
GOTERM	BP	FAT	GO:0002252~immune effector process	10	14.7059	0.0115009	C8A, CD55, C6, CLU, C5, CFH, C1RL, KRT1, PRDX2, C4BPA	62	32	486	2.4496	0.999924	0.296236	16.3174
GOTERM	BP	FAT	GO:0048584~positive regulation of response to stimulus	10	14.7059	0.0115009	C8A, CD55, HPX, C6, CLU, C5, CFH, C1RL, KRT1, C4BPA	62	32	486	2.4496	0.999924	0.296236	16.3174
GOTERM	BP	FAT	GO:0002455~humoral immune response mediated by circulating immunoglobulin	7	10.2941	0.0124717	C8A, CD55, C6, CLU, C5, C1RL, C4BPA	62	17	486	3.2277	0.999966	0.298732	17.574
GOTERM	BP	FAT	GO:0006958~complement activation, classical pathway	7	10.2941	0.0124717	C8A, CD55, C6, CLU, C5, C1RL, C4BPA	62	17	486	3.2277	0.999966	0.298732	17.574
GOTERM	BP	FAT	GO:0002684~positive regulation of immune system process	10	14.7059	0.0142455	C8A, CD55, HPX, C6, CLU, C5, CFH, C1RL, KRT1, C4BPA	62	33	486	2.37537	0.999992	0.324415	19.8247
GOTERM	BP	FAT	GO:0019724~B cell mediated immunity	7	10.2941	0.0222812	C8A, CD55, C6, CLU, C5, C1RL, C4BPA	62	19	486	2.88795	1	0.410169	29.3199
GOTERM	BP	FAT	GO:0016064~immunoglobulin mediated immune response	7	10.2941	0.0222812	C8A, CD55, C6, CLU, C5, C1RL, C4BPA	62	19	486	2.88795	1	0.410169	29.3199
GOTERM	BP	FAT	GO:0002250~adaptive immune response	7	10.2941	0.0287401	C8A, CD55, C6, CLU, C5, C1RL, C4BPA	62	20	486	2.74355	1	0.458349	36.1783
GOTERM	BP	FAT	GO:0002460~adaptive immune response based on somatic recombination of immune receptors built from immunoglobulin superfamily domains	7	10.2941	0.0287401	C8A, CD55, C6, CLU, C5, C1RL, C4BPA	62	20	486	2.74355	1	0.458349	36.1783
GOTERM	BP	FAT	GO:0002449~lymphocyte mediated immunity	7	10.2941	0.0363356	C8A, CD55, C6, CLU, C5, C1RL, C4BPA	62	21	486	2.6129	1	0.531748	43.4464
GOTERM	BP	FAT	GO:0002443~leukocyte mediated immunity	7	10.2941	0.0451255	C8A, CD55, C6, CLU, C5, C1RL, C4BPA	62	22	486	2.49413	1	0.602877	50.8893
GOTERM	BP	FAT	GO:0006508~proteolysis	13	19.1176	0.076179	F12, C6, C5, CLU, C4BPA, PLG, C8A, CD55, F2, CFH, C1RL, KRT1, APOH	62	63	486	1.61751	1	0.763988	70.4839
Annotation Cluster 5	Enrichment Score: 1.9653834899789488
Category	Term	Count	%	PValue	Genes	List Total	Pop Hits	Pop Total	Fold Enrichment	Bonferroni	Benjamini	FDR
GOTERM	BP	FAT	GO:0050878~regulation of body fluid levels	8	11.7647	0.00519841	KNG1, F12, F2, APOH, SERPINC1, ANXA5, ANXA2P1, PLG, ANXA2P3, ANXA2	62	19	486	3.30051	0.986071	0.17656	7.71268
GOTERM	BP	FAT	GO:0050817~coagulation	7	10.2941	0.00894127	KNG1, F12, F2, APOH, SERPINC1, ANXA5, PLG	62	16	486	3.42944	0.999367	0.255165	12.9174
GOTERM	BP	FAT	GO:0007596~blood coagulation	7	10.2941	0.00894127	KNG1, F12, F2, APOH, SERPINC1, ANXA5, PLG	62	16	486	3.42944	0.999367	0.255165	12.9174
GOTERM	BP	FAT	GO:0007599~hemostasis	7	10.2941	0.0124717	KNG1, F12, F2, APOH, SERPINC1, ANXA5, PLG	62	17	486	3.2277	0.999966	0.298732	17.574
GOTERM	BP	FAT	GO:0042060~wound healing	7	10.2941	0.0287401	KNG1, F12, F2, APOH, SERPINC1, ANXA5, PLG	62	20	486	2.74355	1	0.458349	36.1783
Annotation Cluster 6	Enrichment Score: 1.4842750406776521
Category	Term	Count	%	PValue	Genes	List Total	Pop Hits	Pop Total	Fold Enrichment	Bonferroni	Benjamini	FDR
GOTERM	BP	FAT	GO:0006879~cellular iron ion homeostasis	4	5.88235	0.0156801	FTLP2, FTHL3, HPX, FTHL16, CP, FTH1, FTHL20, FTL	62	5	486	6.27097	0.999998	0.333013	21.6029
GOTERM	BP	FAT	GO:0055072~iron ion homeostasis	4	5.88235	0.0285645	FTLP2, FTHL3, HPX, FTHL16, CP, FTH1, FTHL20, FTL	62	6	486	5.22581	1	0.464935	36.0004
GOTERM	BP	FAT	GO:0000041~transition metal ion transport	3	4.41176	0.0787046	FTLP2, FTHL3, FTHL16, CP, FTH1, FTHL20, FTL	62	4	486	5.87903	1	0.768062	71.7024
